# Supplementary material for: The ataxin-1 interactome reveals direct connection with multiple disrupted nuclear transport pathways
Source: Nat Commun. 2020 Jul 3;11:3343. doi: 10.1038/s41467-020-17145-0 (PMC7334205; doi:10.1038/s41467-020-17145-0)
Supplement: Supplementary file 4 — Supplementary Data 1 [file 41467_2020_17145_MOESM4_ESM.xlsx]

## Sheet: Sheet1
SUPPLEMENTARY DATA 1: ALPHABETICAL LISTING OF THE ATAXIN-1[85Q] INTERACTOME IN NEURO2A CELLS IDENTIFIED BY BIO-ID AND GFP PULLDOWN APPROACHES.
		Protein identified in samples:
Uniprot ID	Protein names	BioID	BioID+As	PD	PD+As		KEY	Number of proteins
1433B_MOUSE	tyrosine 3-monooxygenase/tryptophan 5-monooxygenase activation protein, beta polypeptide(Ywhab)	Y	Y	N	N		4Y	47
1433E_MOUSE	tyrosine 3-monooxygenase/tryptophan 5-monooxygenase activation protein, epsilon polypeptide(Ywhae)	N	Y	Y	Y		3Y1N	44
1433F_MOUSE	tyrosine 3-monooxygenase/tryptophan 5-monooxygenase activation protein, eta polypeptide(Ywhah)	Y	Y	Y	Y		2Y2N	281
1433G_MOUSE	tyrosine 3-monooxygenase/tryptophan 5-monooxygenase activation protein, gamma polypeptide(Ywhag)	Y	Y	N	N		1Y3N	303
1433S_MOUSE	stratifin(Sfn)	N	Y	Y	Y
1433T_MOUSE	tyrosine 3-monooxygenase/tryptophan 5-monooxygenase activation protein, theta polypeptide(Ywhaq)	Y	Y	N	N		Total=	675
1433Z_MOUSE	tyrosine 3-monooxygenase/tryptophan 5-monooxygenase activation protein, zeta polypeptide(Ywhaz)	Y	Y	N	N
2AAA_MOUSE	protein phosphatase 2, regulatory subunit A, alpha(Ppp2r1a)	N	N	Y	Y
2ABA_MOUSE	protein phosphatase 2, regulatory subunit B, alpha(Ppp2r2a)	N	Y	Y	N
4F2_MOUSE	solute carrier family 3 (activators of dibasic and neutral amino acid transport), member 2(Slc3a2)	N	N	Y	Y
6PGL_MOUSE	6-phosphogluconolactonase(Pgls)	N	N	Y	N
ABCE1_MOUSE	ATP-binding cassette, sub-family E (OABP), member 1(Abce1)	N	N	Y	Y
ABCF2_MOUSE	ATP-binding cassette, sub-family F (GCN20), member 2(Abcf2)	Y	Y	N	Y
ABI1_MOUSE	abl-interactor 1(Abi1)	N	N	N	Y
ACACA_MOUSE	acetyl-Coenzyme A carboxylase alpha(Acaca)	N	N	Y	N
ACACB_MOUSE	acetyl-Coenzyme A carboxylase beta(Acacb)	N	N	Y	N
ACADV_MOUSE	acyl-Coenzyme A dehydrogenase, very long chain(Acadvl)	N	N	Y	N
ACINU_MOUSE	apoptotic chromatin condensation inducer 1(Acin1)	N	Y	Y	Y
ACL6A_MOUSE	actin-like 6A(Actl6a)	N	N	Y	N
ACON_MOUSE	aconitase 2, mitochondrial(Aco2)	Y	N	N	N
ACSL4_MOUSE	acyl-CoA synthetase long-chain family member 4(Acsl4)	N	N	Y	Y
ACTA_MOUSE	actin, alpha 2, smooth muscle, aorta(Acta2)	N	N	Y	N
ACTN2_MOUSE	actinin alpha 2(Actn2)	N	N	N	Y
ACTN3_MOUSE	actinin alpha 3(Actn3)	N	N	N	Y
ACTS_MOUSE	actin, alpha 1, skeletal muscle(Acta1)	Y	N	N	N
ACTY_MOUSE	ARP1 actin-related protein 1B, centractin beta(Actr1b)	N	N	Y	Y
ACTZ_MOUSE	ARP1 actin-related protein 1A, centractin alpha(Actr1a)	N	N	N	Y
ADRM1_MOUSE	adhesion regulating molecule 1(Adrm1)	N	N	Y	N
ADT1_MOUSE	solute carrier family 25 (mitochondrial carrier, adenine nucleotide translocator), member 4(Slc25a4)	Y	Y	N	N
ADT2_MOUSE	solute carrier family 25 (mitochondrial carrier, adenine nucleotide translocator), member 5(Slc25a5)	Y	Y	N	N
ADT4_MOUSE	solute carrier family 25 (mitochondrial carrier; adenine nucleotide translocator), member 31(Slc25a31)	Y	Y	Y	Y
AFAD_MOUSE	afadin, adherens junction formation factor(Afdn)	Y	N	N	N
AHSA1_MOUSE	AHA1, activator of heat shock protein ATPase 1(Ahsa1)	Y	Y	N	N
AIMP1_MOUSE	aminoacyl tRNA synthetase complex-interacting multifunctional protein 1(Aimp1)	N	Y	N	N
AIMP2_MOUSE	aminoacyl tRNA synthetase complex-interacting multifunctional protein 2(Aimp2)	N	N	Y	Y
AKA12_MOUSE	A kinase (PRKA) anchor protein (gravin) 12(Akap12)	Y	Y	N	N
AN32A_MOUSE	acidic (leucine-rich) nuclear phosphoprotein 32 family, member A(Anp32a)	N	N	Y	N
ANM1_MOUSE	protein arginine N-methyltransferase 1(Prmt1)	N	N	N	Y
ANM5_MOUSE	protein arginine N-methyltransferase 5(Prmt5)	N	N	Y	Y
AP1B1_MOUSE	adaptor protein complex AP-1, beta 1 subunit(Ap1b1)	N	N	Y	Y
AP1M1_MOUSE	adaptor-related protein complex AP-1, mu subunit 1(Ap1m1)	N	N	Y	N
AP2A2_MOUSE	adaptor-related protein complex 2, alpha 2 subunit(Ap2a2)	N	N	Y	Y
AP2B1_MOUSE	adaptor-related protein complex 2, beta 1 subunit(Ap2b1)	N	N	Y	Y
AP2M1_MOUSE	adaptor-related protein complex 2, mu 1 subunit(Ap2m1)	N	N	Y	Y
AP3B1_MOUSE	adaptor-related protein complex 3, beta 1 subunit(Ap3b1)	N	N	N	Y
API5_MOUSE	apoptosis inhibitor 5(Api5)	N	N	N	Y
AR6P4_MOUSE	ADP-ribosylation factor-like 6 interacting protein 4(Arl6ip4)	N	N	N	Y
ARF1_MOUSE	ADP-ribosylation factor 1(Arf1)	N	N	N	Y
ARF4_MOUSE	ADP-ribosylation factor 4(Arf4)	N	N	Y	Y
ARF5_MOUSE	ADP-ribosylation factor 5(Arf5)	N	N	N	Y
ARF6_MOUSE	ADP-ribosylation factor 6(Arf6)	N	N	Y	Y
ARGL1_MOUSE	arginine and glutamate rich 1(Arglu1)	N	N	Y	Y
ARHG1_MOUSE	Rho guanine nucleotide exchange factor (GEF) 1(Arhgef1)	N	N	Y	N
ARI1A_MOUSE	AT rich interactive domain 1A (SWI-like)(Arid1a)	N	Y	N	N
ARL1_MOUSE	ADP-ribosylation factor-like 1(Arl1)	N	N	Y	N
ARLY_MOUSE	argininosuccinate lyase(Asl)	N	N	Y	Y
ARP2_MOUSE	ARP2 actin-related protein 2(Actr2)	N	N	N	Y
ARP3_MOUSE	ARP3 actin-related protein 3(Actr3)	N	N	Y	N
ARPC2_MOUSE	actin related protein 2/3 complex, subunit 2(Arpc2)	N	N	Y	Y
ARPIN_MOUSE	actin-related protein 2/3 complex inhibitor(Arpin)	Y	Y	N	N
AT1A1_MOUSE	ATPase, Na+/K+ transporting, alpha 1 polypeptide(Atp1a1)	Y	N	Y	N
AT1A2_MOUSE	ATPase, Na+/K+ transporting, alpha 2 polypeptide(Atp1a2)	N	N	Y	N
AT1A3_MOUSE	ATPase, Na+/K+ transporting, alpha 3 polypeptide(Atp1a3)	N	N	Y	N
AT2A1_MOUSE	ATPase, Ca++ transporting, cardiac muscle, fast twitch 1(Atp2a1)	N	N	Y	Y
AT2A2_MOUSE	ATPase, Ca++ transporting, cardiac muscle, slow twitch 2(Atp2a2)	Y	Y	Y	Y
AT5F1_MOUSE	ATP synthase, H+ transporting, mitochondrial F0 complex, subunit B1(Atp5f1)	N	N	Y	Y
ATAD3_MOUSE	ATPase family, AAA domain containing 3A(Atad3a)	N	N	N	Y
ATP4A_MOUSE	ATPase, H+/K+ exchanging, gastric, alpha polypeptide(Atp4a)	N	N	Y	N
ATP5L_MOUSE	ATP synthase, H+ transporting, mitochondrial F0 complex, subunit G(Atp5l)	N	N	Y	N
ATPG_MOUSE	ATP synthase, H+ transporting, mitochondrial F1 complex, gamma polypeptide 1(Atp5c1)	Y	N	N	N
ATX1_MOUSE	ataxin 1(Atxn1)	Y	Y	Y	Y
ATX10_MOUSE	ataxin 10(Atxn10)	N	N	Y	Y
ATX2L_MOUSE	ataxin 2-like(Atxn2l)	N	N	Y	Y
BACH_MOUSE	acyl-CoA thioesterase 7(Acot7)	N	Y	N	Y
BAG3_MOUSE	BCL2-associated athanogene 3(Bag3)	Y	Y	N	N
BAG6_MOUSE	BCL2-associated athanogene 6(Bag6)	N	N	Y	Y
BAP18_MOUSE	RIKEN cDNA 0610010K14 gene(0610010K14Rik)	N	N	Y	N
BCLF1_MOUSE	BCL2-associated transcription factor 1(Bclaf1)	N	N	Y	Y
BCOR_MOUSE	BCL6 interacting corepressor(Bcor)	Y	N	N	N
BOP1_MOUSE	block of proliferation 1(Bop1)	N	N	N	Y
BRD2_MOUSE	bromodomain containing 2(Brd2)	N	N	N	Y
BRD3_MOUSE	bromodomain containing 3(Brd3)	N	N	Y	Y
BRD4_MOUSE	bromodomain containing 4(Brd4)	Y	Y	N	Y
BRK1_MOUSE	BRICK1, SCAR/WAVE actin-nucleating complex subunit(Brk1)	N	N	Y	N
BRX1_MOUSE	BRX1, biogenesis of ribosomes(Brix1)	N	N	Y	N
BTG3_MOUSE	B cell translocation gene 3(Btg3)	N	N	Y	N
BZW2_MOUSE	basic leucine zipper and W2 domains 2(Bzw2)	N	N	Y	N
C1QBP_MOUSE	complement component 1, q subcomponent binding protein(C1qbp)	N	N	N	Y
C1TM_MOUSE	methylenetetrahydrofolate dehydrogenase (NADP+ dependent) 1-like(Mthfd1l)	Y	Y	Y	Y
C2AIL_MOUSE	CDKN2A interacting protein N-terminal like(Cdkn2aipnl)	N	N	Y	N
CAND1_MOUSE	cullin associated and neddylation disassociated 1(Cand1)	N	N	Y	Y
CAPR1_MOUSE	cell cycle associated protein 1(Caprin1)	N	N	Y	Y
CAPZB_MOUSE	capping protein (actin filament) muscle Z-line, beta(Capzb)	Y	Y	Y	Y
CAZA2_MOUSE	capping protein (actin filament) muscle Z-line, alpha 2(Capza2)	N	N	Y	N
CCAR1_MOUSE	cell division cycle and apoptosis regulator 1(Ccar1)	N	Y	Y	Y
CCAR2_MOUSE	cell cycle activator and apoptosis regulator 2(Ccar2)	N	N	N	Y
CCNT1_MOUSE	cyclin T1(Ccnt1)	N	Y	N	N
CD11B_MOUSE	cyclin-dependent kinase 11B(Cdk11b)	N	N	N	Y
CDK13_MOUSE	cyclin-dependent kinase 13(Cdk13)	N	N	N	Y
CDK18_MOUSE	cyclin-dependent kinase 18(Cdk18)	N	N	N	Y
CDK2_MOUSE	cyclin-dependent kinase 2(Cdk2)	N	N	Y	Y
CE112_MOUSE	centrosomal protein 112(Cep112)	N	N	N	Y
CHD4_MOUSE	chromodomain helicase DNA binding protein 4(Chd4)	Y	Y	Y	Y
CIC_MOUSE	capicua transcriptional repressor(Cic)	Y	Y	Y	Y
CK098_MOUSE	RIKEN cDNA 1810009A15 gene(1810009A15Rik)	N	N	Y	N
CKAP5_MOUSE	cytoskeleton associated protein 5(Ckap5)	Y	Y	N	N
CLCB_MOUSE	clathrin, light polypeptide (Lcb)(Cltb)	N	N	Y	Y
CLIC1_MOUSE	chloride intracellular channel 1(Clic1)	N	N	N	Y
CLIC4_MOUSE	chloride intracellular channel 4 (mitochondrial)(Clic4)	N	N	Y	Y
CLPP_MOUSE	caseinolytic mitochondrial matrix peptidase proteolytic subunit(Clpp)	N	N	Y	N
CMC1_MOUSE	solute carrier family 25 (mitochondrial carrier, Aralar), member 12(Slc25a12)	Y	Y	Y	N
CNN3_MOUSE	calponin 3, acidic(Cnn3)	N	N	Y	Y
CNOT1_MOUSE	CCR4-NOT transcription complex, subunit 1(Cnot1)	Y	N	Y	Y
CNOT2_MOUSE	CCR4-NOT transcription complex, subunit 2(Cnot2)	N	N	Y	Y
CNOT3_MOUSE	CCR4-NOT transcription complex, subunit 3(Cnot3)	N	N	N	Y
COPA_MOUSE	coatomer protein complex subunit alpha(Copa)	Y	Y	Y	Y
COPB_MOUSE	coatomer protein complex, subunit beta 1(Copb1)	Y	Y	Y	Y
COPD_MOUSE	archain 1(Arcn1)	N	N	Y	Y
COPE_MOUSE	coatomer protein complex, subunit epsilon(Cope)	N	N	Y	Y
COPG1_MOUSE	coatomer protein complex, subunit gamma 1(Copg1)	Y	N	N	Y
COPG2_MOUSE	coatomer protein complex, subunit gamma 2(Copg2)	Y	N	N	N
COQ6_MOUSE	coenzyme Q6 monooxygenase(Coq6)	N	N	Y	Y
COR1C_MOUSE	coronin, actin binding protein 1C(Coro1c)	N	N	N	Y
COTL1_MOUSE	coactosin-like 1 (Dictyostelium)(Cotl1)	N	N	Y	N
CPSF6_MOUSE	cleavage and polyadenylation specific factor 6(Cpsf6)	N	Y	N	N
CRK_MOUSE	v-crk avian sarcoma virus CT10 oncogene homolog(Crk)	Y	Y	N	N
CRKL_MOUSE	v-crk avian sarcoma virus CT10 oncogene homolog-like(Crkl)	Y	N	N	N
CSDE1_MOUSE	cold shock domain containing E1, RNA binding(Csde1)	N	N	Y	Y
CSK21_MOUSE	casein kinase 2, alpha 1 polypeptide(Csnk2a1)	N	N	N	Y
CSK22_MOUSE	casein kinase 2, alpha prime polypeptide(Csnk2a2)	N	N	N	Y
CSN1_MOUSE	G protein pathway suppressor 1(Gps1)	N	N	Y	N
CSN2_MOUSE	COP9 signalosome subunit 2(Cops2)	N	N	Y	N
CSN4_MOUSE	COP9 signalosome subunit 4(Cops4)	N	N	Y	N
CSTF2_MOUSE	cleavage stimulation factor, 3' pre-RNA subunit 2(Cstf2)	Y	N	N	N
CTBP1_MOUSE	C-terminal binding protein 1(Ctbp1)	N	N	Y	N
CTF8A_MOUSE	CTF8, chromosome transmission fidelity factor 8(Chtf8)	N	N	Y	N
CTR9_MOUSE	CTR9 homolog, Paf1/RNA polymerase II complex component(Ctr9)	N	N	N	Y
CYBP_MOUSE	calcyclin binding protein(Cacybp)	N	N	Y	Y
CYTSB_MOUSE	sperm antigen with calponin homology and coiled-coil domains 1(Specc1)	N	N	Y	N
DAZP1_MOUSE	DAZ associated protein 1(Dazap1)	N	N	N	Y
DC1L1_MOUSE	dynein cytoplasmic 1 light intermediate chain 1(Dync1li1)	N	Y	Y	N
DCTN1_MOUSE	dynactin 1(Dctn1)	N	N	Y	Y
DCTN2_MOUSE	dynactin 2(Dctn2)	N	N	Y	N
DD19A_MOUSE	DEAD (Asp-Glu-Ala-Asp) box polypeptide 19a(Ddx19a)	Y	N	N	N
DDX1_MOUSE	DEAD (Asp-Glu-Ala-Asp) box polypeptide 1(Ddx1)	N	N	Y	Y
DDX17_MOUSE	DEAD (Asp-Glu-Ala-Asp) box polypeptide 17(Ddx17)	Y	Y	Y	Y
DDX18_MOUSE	DEAD (Asp-Glu-Ala-Asp) box polypeptide 18(Ddx18)	N	N	Y	Y
DDX21_MOUSE	DEAD (Asp-Glu-Ala-Asp) box polypeptide 21(Ddx21)	Y	Y	Y	Y
DDX24_MOUSE	DEAD (Asp-Glu-Ala-Asp) box polypeptide 24(Ddx24)	N	N	N	Y
DDX3L_MOUSE	DNA segment, Chr 1, Pasteur Institute 1(D1Pas1)	Y	Y	N	Y
DDX3Y_MOUSE	DEAD (Asp-Glu-Ala-Asp) box polypeptide 3, Y-linked(Ddx3y)	Y	Y	N	N
DDX41_MOUSE	DEAD (Asp-Glu-Ala-Asp) box polypeptide 41(Ddx41)	N	N	N	Y
DDX42_MOUSE	DEAD (Asp-Glu-Ala-Asp) box polypeptide 42(Ddx42)	N	Y	N	N
DDX46_MOUSE	DEAD (Asp-Glu-Ala-Asp) box polypeptide 46(Ddx46)	Y	Y	N	N
DEK_MOUSE	DEK oncogene (DNA binding)(Dek)	N	N	N	Y
DEST_MOUSE	destrin(Dstn)	Y	N	Y	Y
DHX15_MOUSE	DEAH (Asp-Glu-Ala-His) box polypeptide 15(Dhx15)	Y	Y	Y	Y
DHX9_MOUSE	DEAH (Asp-Glu-Ala-His) box polypeptide 9(Dhx9)	Y	N	Y	Y
DIM1_MOUSE	DIM1 dimethyladenosine transferase 1-like (S. cerevisiae)(Dimt1)	N	N	N	Y
DLDH_MOUSE	dihydrolipoamide dehydrogenase(Dld)	N	N	Y	N
DNJA1_MOUSE	DnaJ heat shock protein family (Hsp40) member A1(Dnaja1)	N	N	Y	Y
DNJA2_MOUSE	DnaJ heat shock protein family (Hsp40) member A2(Dnaja2)	N	N	Y	N
DNJB6_MOUSE	DnaJ heat shock protein family (Hsp40) member B6(Dnajb6)	N	N	Y	N
DNJC2_MOUSE	DnaJ heat shock protein family (Hsp40) member C2(Dnajc2)	N	N	N	Y
DNLI1_MOUSE	ligase I, DNA, ATP-dependent(Lig1)	Y	N	N	N
DNM1L_MOUSE	dynamin 1-like(Dnm1l)	N	N	Y	N
DNMT1_MOUSE	DNA methyltransferase (cytosine-5) 1(Dnmt1)	N	N	N	Y
DPY30_MOUSE	dpy-30, histone methyltransferase complex regulatory subunit(Dpy30)	N	N	Y	Y
DPYL1_MOUSE	collapsin response mediator protein 1(Crmp1)	Y	Y	N	N
DPYL2_MOUSE	dihydropyrimidinase-like 2(Dpysl2)	Y	Y	N	N
DPYL5_MOUSE	dihydropyrimidinase-like 5(Dpysl5)	N	N	Y	N
DRG2_MOUSE	developmentally regulated GTP binding protein 2(Drg2)	N	N	Y	N
DYHC1_MOUSE	dynein cytoplasmic 1 heavy chain 1(Dync1h1)	N	N	Y	Y
DYL1_MOUSE	dynein light chain LC8-type 1(Dynll1)	N	N	Y	N
EBP2_MOUSE	EBNA1 binding protein 2(Ebna1bp2)	N	N	Y	Y
ECHA_MOUSE	hydroxyacyl-Coenzyme A dehydrogenase/3-ketoacyl-Coenzyme A thiolase/enoyl-Coenzyme A hydratase (trifunctional protein), alpha subunit(Hadha)	Y	N	Y	Y
ECHB_MOUSE	hydroxyacyl-Coenzyme A dehydrogenase/3-ketoacyl-Coenzyme A thiolase/enoyl-Coenzyme A hydratase (trifunctional protein), beta subunit(Hadhb)	N	N	Y	N
EDC4_MOUSE	enhancer of mRNA decapping 4(Edc4)	N	N	N	Y
EF1A2_MOUSE	eukaryotic translation elongation factor 1 alpha 2(Eef1a2)	N	Y	N	N
EF1D_MOUSE	eukaryotic translation elongation factor 1 delta (guanine nucleotide exchange protein)(Eef1d)	Y	N	N	N
EHD1_MOUSE	EH-domain containing 1(Ehd1)	Y	N	Y	Y
EIF3A_MOUSE	eukaryotic translation initiation factor 3, subunit A(Eif3a)	N	N	Y	Y
EIF3C_MOUSE	eukaryotic translation initiation factor 3, subunit C(Eif3c)	Y	N	Y	Y
EIF3D_MOUSE	eukaryotic translation initiation factor 3, subunit D(Eif3d)	Y	Y	Y	Y
EIF3E_MOUSE	eukaryotic translation initiation factor 3, subunit E(Eif3e)	Y	Y	Y	Y
ELAV1_MOUSE	ELAV (embryonic lethal, abnormal vision)-like 1 (Hu antigen R)(Elavl1)	Y	Y	N	N
ELAV4_MOUSE	ELAV (embryonic lethal, abnormal vision, Drosophila)-like 4 (Hu antigen D)(Elavl4)	N	N	N	Y
EMD_MOUSE	emerin(Emd)	N	N	N	Y
ENOB_MOUSE	enolase 3, beta muscle(Eno3)	N	Y	N	N
ENOG_MOUSE	enolase 2, gamma neuronal(Eno2)	Y	Y	N	Y
ERF3A_MOUSE	G1 to S phase transition 1(Gspt1)	N	N	Y	Y
ERF3B_MOUSE	G1 to S phase transition 2(Gspt2)	N	N	Y	Y
ERH_MOUSE	enhancer of rudimentary homolog (Drosophila)(Erh)	N	N	Y	Y
ERLN2_MOUSE	ER lipid raft associated 2(Erlin2)	N	N	N	Y
ETFA_MOUSE	electron transferring flavoprotein, alpha polypeptide(Etfa)	N	N	Y	Y
ETFB_MOUSE	electron transferring flavoprotein, beta polypeptide(Etfb)	N	N	Y	Y
FA98A_MOUSE	family with sequence similarity 98, member A(Fam98a)	N	N	Y	Y
FA98B_MOUSE	family with sequence similarity 98, member B(Fam98b)	N	N	N	Y
FACR1_MOUSE	fatty acyl CoA reductase 1(Far1)	N	N	Y	Y
FADS2_MOUSE	fatty acid desaturase 2(Fads2)	N	N	N	Y
FBLL1_MOUSE	fibrillarin-like 1(Fbll1)	N	N	Y	Y
FBRL_MOUSE	fibrillarin(Fbl)	N	N	Y	Y
FLNB_MOUSE	filamin, beta(Flnb)	N	N	Y	Y
FMR1_MOUSE	fragile X mental retardation syndrome 1(Fmr1)	N	N	Y	Y
FOXK1_MOUSE	forkhead box K1(Foxk1)	N	N	Y	N
FPPS_MOUSE	farnesyl diphosphate synthetase(Fdps)	N	N	Y	Y
FUBP2_MOUSE	KH-type splicing regulatory protein(Khsrp)	Y	Y	Y	Y
FUMH_MOUSE	fumarate hydratase 1(Fh1)	N	N	Y	N
FXR1_MOUSE	fragile X mental retardation gene 1, autosomal homolog(Fxr1)	Y	Y	Y	Y
G3PT_MOUSE	glyceraldehyde-3-phosphate dehydrogenase, spermatogenic(Gapdhs)	N	Y	N	Y
G6PD1_MOUSE	glucose-6-phosphate dehydrogenase X-linked(G6pdx)	N	N	Y	Y
GALK1_MOUSE	galactokinase 1(Galk1)	Y	Y	Y	N
GAPD1_MOUSE	GTPase activating protein and VPS9 domains 1(Gapvd1)	Y	N	N	N
GD1L1_MOUSE	ganglioside-induced differentiation-associated protein 1-like 1(Gdap1l1)	Y	Y	Y	N
GEPH_MOUSE	gephyrin(Gphn)	N	N	Y	Y
GFPT1_MOUSE	glutamine fructose-6-phosphate transaminase 1(Gfpt1)	N	N	Y	Y
GFPT2_MOUSE	glutamine fructose-6-phosphate transaminase 2(Gfpt2)	N	N	N	Y
GNA13_MOUSE	guanine nucleotide binding protein, alpha 13(Gna13)	N	Y	N	N
GNAS1_MOUSE	GNAS (guanine nucleotide binding protein, alpha stimulating) complex locus(Gnas)	Y	Y	N	Y
GNAS2_MOUSE	GNAS (guanine nucleotide binding protein, alpha stimulating) complex locus(Gnas)	Y	N	N	Y
GNL3_MOUSE	guanine nucleotide binding protein-like 3 (nucleolar)(Gnl3)	Y	N	N	N
GPR98_MOUSE	adhesion G protein-coupled receptor V1(Adgrv1)	N	N	Y	Y
GPTC8_MOUSE	G patch domain containing 8(Gpatch8)	N	Y	N	N
GRP75_MOUSE	heat shock protein 9(Hspa9)	Y	Y	N	N
GRP78_MOUSE	heat shock protein 5(Hspa5)	Y	Y	N	N
GSE1_MOUSE	genetic suppressor element 1, coiled-coil protein(Gse1)	Y	Y	N	N
GSK3B_MOUSE	glycogen synthase kinase 3 beta(Gsk3b)	N	N	N	Y
GSTP1_MOUSE	glutathione S-transferase, pi 1(Gstp1)	N	N	Y	N
GTPB1_MOUSE	GTP binding protein 1(Gtpbp1)	Y	N	N	N
GUAA_MOUSE	guanine monophosphate synthetase(Gmps)	Y	Y	Y	Y
H10_MOUSE	H1 histone family, member 0(H1f0)	N	N	Y	Y
H2A1F_MOUSE	histone cluster 1, H2af(Hist1h2af)	N	N	Y	Y
H2A2B_MOUSE	histone cluster 2, H2ab(Hist2h2ab)	N	N	N	Y
H2AX_MOUSE	H2A histone family, member X(H2afx)	N	N	Y	Y
H2B1C_MOUSE	histone cluster 1, H2be(Hist1h2be)	N	N	Y	N
H2B1M_MOUSE	histone cluster 1, H2bm(Hist1h2bm)	N	N	N	Y
H32_MOUSE	histone cluster 2, H3c1(Hist2h3c1)	N	N	N	Y
HCFC1_MOUSE	host cell factor C1(Hcfc1)	Y	Y	Y	Y
HDAC1_MOUSE	histone deacetylase 1(Hdac1)	N	N	Y	Y
HDGR2_MOUSE	hepatoma-derived growth factor, related protein 2(Hdgfrp2)	N	N	Y	Y
HERC4_MOUSE	hect domain and RLD 4(Herc4)	N	N	Y	N
HKDC1_MOUSE	hexokinase domain containing 1(Hkdc1)	N	N	Y	Y
HMGA1_MOUSE	high mobility group AT-hook I, related sequence 1(Hmga1-rs1)	N	N	Y	N
HMGB1_MOUSE	predicted gene, 21596(Gm21596)	N	N	N	Y
HMGB2_MOUSE	high mobility group box 2(Hmgb2)	N	N	N	Y
HNRH2_MOUSE	heterogeneous nuclear ribonucleoprotein H2(Hnrnph2)	Y	N	N	N
HNRLL_MOUSE	heterogeneous nuclear ribonucleoprotein L-like(Hnrnpll)	N	N	N	Y
HNRPC_MOUSE	heterogeneous nuclear ribonucleoprotein C(Hnrnpc)	N	N	N	Y
HNRPL_MOUSE	heterogeneous nuclear ribonucleoprotein L(Hnrnpl)	N	N	Y	Y
HNRPQ_MOUSE	synaptotagmin binding, cytoplasmic RNA interacting protein(Syncrip)	N	N	N	Y
HP1B3_MOUSE	heterochromatin protein 1, binding protein 3(Hp1bp3)	N	N	Y	N
HS71A_MOUSE	heat shock protein 1A(Hspa1a)	Y	Y	Y	Y
HS71L_MOUSE	heat shock protein 1-like(Hspa1l)	Y	Y	N	N
HSP72_MOUSE	heat shock protein 2(Hspa2)	Y	Y	N	N
HSP7C_MOUSE	heat shock protein 8(Hspa8)	Y	Y	N	N
HUWE1_MOUSE	HECT, UBA and WWE domain containing 1(Huwe1)	Y	Y	N	N
HXK1_MOUSE	hexokinase 1(Hk1)	Y	N	Y	Y
HXK2_MOUSE	hexokinase 2(Hk2)	Y	Y	Y	N
HYOU1_MOUSE	hypoxia up-regulated 1(Hyou1)	N	N	Y	N
I2BP2_MOUSE	interferon regulatory factor 2 binding protein 2(Irf2bp2)	Y	Y	Y	N
I2BPL_MOUSE	interferon regulatory factor 2 binding protein-like(Irf2bpl)	N	N	Y	N
IDH3A_MOUSE	isocitrate dehydrogenase 3 (NAD+) alpha(Idh3a)	N	N	Y	Y
IDHC_MOUSE	isocitrate dehydrogenase 1 (NADP+), soluble(Idh1)	N	N	Y	N
IDHP_MOUSE	isocitrate dehydrogenase 2 (NADP+), mitochondrial(Idh2)	Y	N	N	N
IF4G1_MOUSE	eukaryotic translation initiation factor 4, gamma 1(Eif4g1)	Y	Y	N	N
IF4G3_MOUSE	eukaryotic translation initiation factor 4 gamma, 3(Eif4g3)	N	Y	Y	N
IF5A1_MOUSE	eukaryotic translation initiation factor 5A(Eif5a)	N	N	N	Y
IF6_MOUSE	eukaryotic translation initiation factor 6(Eif6)	N	N	Y	N
ILF2_MOUSE	interleukin enhancer binding factor 2(Ilf2)	N	N	Y	Y
ILK_MOUSE	integrin linked kinase(Ilk)	Y	N	N	N
IMA1_MOUSE	karyopherin (importin) alpha 2(Kpna2)	Y	Y	Y	Y
IMB1_MOUSE	karyopherin (importin) beta 1(Kpnb1)	N	N	Y	Y
IMPA1_MOUSE	inositol (myo)-1(or 4)-monophosphatase 1(Impa1)	Y	N	N	N
IPO5_MOUSE	importin 5(Ipo5)	Y	N	Y	Y
IPO7_MOUSE	importin 7(Ipo7)	N	N	Y	Y
IPYR_MOUSE	pyrophosphatase (inorganic) 1(Ppa1)	N	N	Y	Y
IQGA1_MOUSE	IQ motif containing GTPase activating protein 1(Iqgap1)	N	N	Y	Y
IQGA2_MOUSE	IQ motif containing GTPase activating protein 2(Iqgap2)	Y	N	Y	Y
ITPA_MOUSE	inosine triphosphatase (nucleoside triphosphate pyrophosphatase)(Itpa)	N	N	Y	Y
JHD2C_MOUSE	jumonji domain containing 1C(Jmjd1c)	Y	Y	N	N
JMJD6_MOUSE	jumonji domain containing 6(Jmjd6)	N	N	N	Y
K1B24_MOUSE	kallikrein 1-related peptidase b24(Klk1b24)	N	Y	N	N
K1C10_MOUSE	keratin 10(Krt10)	Y	Y	N	Y
K1C13_MOUSE	keratin 13(Krt13)	N	N	N	Y
K1C14_MOUSE	keratin 14(Krt14)	N	Y	N	N
K1C15_MOUSE	keratin 15(Krt15)	N	Y	N	Y
K1C16_MOUSE	keratin 16(Krt16)	N	Y	N	N
K1C17_MOUSE	keratin 17(Krt17)	N	N	N	Y
K1C19_MOUSE	keratin 19(Krt19)	N	N	N	Y
K1H2_MOUSE	keratin 32(Krt32)	N	N	N	Y
K2C5_MOUSE	keratin 5(Krt5)	N	Y	N	Y
K2C6B_MOUSE	keratin 6B(Krt6b)	N	N	N	Y
K2C73_MOUSE	keratin 73(Krt73)	N	N	N	Y
K2C75_MOUSE	keratin 75(Krt75)	N	Y	N	N
KAD1_MOUSE	adenylate kinase 1(Ak1)	N	N	Y	N
KAP0_MOUSE	protein kinase, cAMP dependent regulatory, type I, alpha(Prkar1a)	Y	Y	Y	Y
KAP3_MOUSE	protein kinase, cAMP dependent regulatory, type II beta(Prkar2b)	N	N	Y	N
KAPCA_MOUSE	protein kinase, cAMP dependent, catalytic, alpha(Prkaca)	N	N	Y	Y
KAPCB_MOUSE	protein kinase, cAMP dependent, catalytic, beta(Prkacb)	N	N	Y	N
KDM1A_MOUSE	lysine (K)-specific demethylase 1A(Kdm1a)	N	N	Y	N
KPRA_MOUSE	phosphoribosyl pyrophosphate synthetase-associated protein 1(Prpsap1)	N	N	Y	N
KS6A3_MOUSE	ribosomal protein S6 kinase polypeptide 3(Rps6ka3)	Y	Y	Y	Y
LAP2A_MOUSE	thymopoietin(Tmpo)	Y	N	Y	Y
LAP2B_MOUSE	thymopoietin(Tmpo)	Y	Y	Y	Y
LAR4B_MOUSE	La ribonucleoprotein domain family, member 4B(Larp4b)	N	N	N	Y
LARP1_MOUSE	La ribonucleoprotein domain family, member 1(Larp1)	Y	N	Y	Y
LARP4_MOUSE	La ribonucleoprotein domain family, member 4(Larp4)	Y	Y	Y	Y
LAT1_MOUSE	solute carrier family 7 (cationic amino acid transporter, y+ system), member 5(Slc7a5)	N	N	Y	N
LBR_MOUSE	lamin B receptor(Lbr)	Y	N	Y	Y
LC7L2_MOUSE	LUC7-like 2 (S. cerevisiae)(Luc7l2)	N	N	Y	Y
LDHC_MOUSE	lactate dehydrogenase C(Ldhc)	N	N	Y	N
LEG1_MOUSE	lectin, galactose binding, soluble 1(Lgals1)	Y	Y	N	N
LEO1_MOUSE	Leo1, Paf1/RNA polymerase II complex component(Leo1)	N	N	N	Y
LMNA_MOUSE	lamin A(Lmna)	N	N	Y	Y
LMNB1_MOUSE	lamin B1(Lmnb1)	N	N	N	Y
LONM_MOUSE	lon peptidase 1, mitochondrial(Lonp1)	Y	Y	Y	Y
LPPRC_MOUSE	leucine-rich PPR-motif containing(Lrpprc)	N	N	Y	Y
LRC47_MOUSE	leucine rich repeat containing 47(Lrrc47)	Y	Y	Y	Y
LUC7L_MOUSE	Luc7-like(Luc7l)	N	N	Y	Y
LYAG_MOUSE	glucosidase, alpha, acid(Gaa)	N	N	Y	N
LYPA1_MOUSE	lysophospholipase 1(Lypla1)	N	N	Y	N
LYPA2_MOUSE	lysophospholipase 2(Lypla2)	N	N	Y	N
M4K4_MOUSE	mitogen-activated protein kinase kinase kinase kinase 4(Map4k4)	N	N	N	Y
MAP4_MOUSE	microtubule-associated protein 4(Map4)	N	N	Y	N
MATR3_MOUSE	matrin 3(Matr3)	Y	Y	Y	Y
MCM2_MOUSE	minichromosome maintenance complex component 2(Mcm2)	Y	Y	Y	Y
MCM3_MOUSE	minichromosome maintenance complex component 3(Mcm3)	N	N	Y	Y
MCM4_MOUSE	minichromosome maintenance complex component 4(Mcm4)	N	N	Y	Y
MCM5_MOUSE	minichromosome maintenance complex component 5(Mcm5)	N	N	Y	Y
MCM6_MOUSE	minichromosome maintenance complex component 6(Mcm6)	Y	Y	Y	Y
MCM7_MOUSE	minichromosome maintenance complex component 7(Mcm7)	N	N	Y	Y
MD2L1_MOUSE	MAD2 mitotic arrest deficient-like 1(Mad2l1)	N	N	N	Y
METK2_MOUSE	methionine adenosyltransferase II, alpha(Mat2a)	N	N	Y	Y
MFHA1_MOUSE	malignant fibrous histiocytoma amplified sequence 1(Mfhas1)	Y	N	N	N
MINT_MOUSE	SPEN homolog, transcriptional regulator (Drosophila)(Spen)	Y	N	N	N
MK01_MOUSE	mitogen-activated protein kinase 1(Mapk1)	N	N	Y	N
ML12B_MOUSE	myosin, light chain 12B, regulatory(Myl12b)	N	N	Y	Y
MLF2_MOUSE	myeloid leukemia factor 2(Mlf2)	N	N	Y	Y
MLKL_MOUSE	mixed lineage kinase domain-like(Mlkl)	Y	N	N	N
MMTA2_MOUSE	RIKEN cDNA 2310033P09 gene(2310033P09Rik)	N	N	Y	Y
MOT1_MOUSE	solute carrier family 16 (monocarboxylic acid transporters), member 1(Slc16a1)	N	N	Y	Y
MOT4_MOUSE	solute carrier family 16 (monocarboxylic acid transporters), member 3(Slc16a3)	Y	N	Y	Y
MP2K1_MOUSE	mitogen-activated protein kinase kinase 1(Map2k1)	N	N	Y	Y
MP2K2_MOUSE	mitogen-activated protein kinase kinase 2(Map2k2)	N	N	Y	Y
MRT4_MOUSE	mRNA turnover 4, ribosome maturation factor(Mrto4)	Y	N	Y	Y
MTA2_MOUSE	metastasis-associated gene family, member 2(Mta2)	N	N	N	Y
MTCH2_MOUSE	mitochondrial carrier 2(Mtch2)	N	N	N	Y
MTDC_MOUSE	methylenetetrahydrofolate dehydrogenase (NAD+ dependent), methenyltetrahydrofolate cyclohydrolase(Mthfd2)	N	Y	N	N
MTF1B_MOUSE	mitochondrial transcription termination factor 1b(Mterf1b)	Y	N	N	N
MYH10_MOUSE	myosin, heavy polypeptide 10, non-muscle(Myh10)	N	Y	N	N
MYH11_MOUSE	myosin, heavy polypeptide 11, smooth muscle(Myh11)	N	Y	N	N
MYO1B_MOUSE	myosin IB(Myo1b)	N	N	N	Y
MYO1C_MOUSE	myosin IC(Myo1c)	N	N	N	Y
MYO5A_MOUSE	myosin VA(Myo5a)	N	N	N	Y
NAMPT_MOUSE	nicotinamide phosphoribosyltransferase(Nampt)	Y	N	Y	Y
NASP_MOUSE	nuclear autoantigenic sperm protein (histone-binding)(Nasp)	Y	Y	N	N
NAT10_MOUSE	N-acetyltransferase 10(Nat10)	N	N	Y	Y
NCOR1_MOUSE	nuclear receptor co-repressor 1(Ncor1)	Y	N	N	N
NCOR2_MOUSE	nuclear receptor co-repressor 2(Ncor2)	Y	Y	N	N
NDUA9_MOUSE	NADH dehydrogenase (ubiquinone) 1 alpha subcomplex, 9(Ndufa9)	N	N	N	Y
NEUM_MOUSE	growth associated protein 43(Gap43)	N	N	Y	Y
NKAP_MOUSE	NFKB activating protein(Nkap)	N	N	N	Y
NOG1_MOUSE	GTP binding protein 4(Gtpbp4)	Y	Y	Y	Y
NONO_MOUSE	non-POU-domain-containing, octamer binding protein(Nono)	Y	Y	N	N
NOP16_MOUSE	NOP16 nucleolar protein(Nop16)	N	N	Y	Y
NOP56_MOUSE	NOP56 ribonucleoprotein(Nop56)	N	N	Y	Y
NOP58_MOUSE	NOP58 ribonucleoprotein(Nop58)	N	Y	Y	Y
NPM_MOUSE	nucleophosmin 1(Npm1)	Y	N	N	N
NSF_MOUSE	N-ethylmaleimide sensitive fusion protein(Nsf)	Y	Y	N	N
NU155_MOUSE	nucleoporin 155(Nup155)	N	N	Y	Y
NUCL_MOUSE	nucleolin(Ncl)	Y	Y	N	N
NUDT5_MOUSE	nudix (nucleoside diphosphate linked moiety X)-type motif 5(Nudt5)	Y	N	N	Y
NUP85_MOUSE	nucleoporin 85(Nup85)	N	N	Y	N
NUP93_MOUSE	nucleoporin 93(Nup93)	Y	N	Y	Y
NVL_MOUSE	nuclear VCP-like(Nvl)	Y	Y	N	N
ODO1_MOUSE	oxoglutarate (alpha-ketoglutarate) dehydrogenase (lipoamide)(Ogdh)	N	N	Y	Y
ODO2_MOUSE	dihydrolipoamide S-succinyltransferase (E2 component of 2-oxo-glutarate complex)(Dlst)	N	N	Y	Y
ODP2_MOUSE	dihydrolipoamide S-acetyltransferase (E2 component of pyruvate dehydrogenase complex)(Dlat)	N	N	Y	Y
ODPB_MOUSE	pyruvate dehydrogenase (lipoamide) beta(Pdhb)	N	N	Y	Y
OTUB1_MOUSE	OTU domain, ubiquitin aldehyde binding 1(Otub1)	N	N	Y	Y
OTUD5_MOUSE	OTU domain containing 5(Otud5)	Y	Y	N	N
P4HA1_MOUSE	procollagen-proline, 2-oxoglutarate 4-dioxygenase (proline 4-hydroxylase), alpha 1 polypeptide(P4ha1)	Y	N	N	N
P4HA2_MOUSE	procollagen-proline, 2-oxoglutarate 4-dioxygenase (proline 4-hydroxylase), alpha II polypeptide(P4ha2)	Y	N	Y	N
P5CR2_MOUSE	pyrroline-5-carboxylate reductase family, member 2(Pycr2)	N	N	Y	Y
P5CR3_MOUSE	pyrroline-5-carboxylate reductase-like(Pycrl)	N	N	Y	N
P66A_MOUSE	GATA zinc finger domain containing 2A(Gatad2a)	N	N	N	Y
PAF1_MOUSE	Paf1, RNA polymerase II complex component(Paf1)	N	N	N	Y
PAIRB_MOUSE	serpine1 mRNA binding protein 1(Serbp1)	Y	Y	N	N
PARP1_MOUSE	poly (ADP-ribose) polymerase family, member 1(Parp1)	N	N	N	Y
PCBP3_MOUSE	poly(rC) binding protein 3(Pcbp3)	N	N	Y	Y
PCKGM_MOUSE	phosphoenolpyruvate carboxykinase 2 (mitochondrial)(Pck2)	N	N	Y	Y
PCM1_MOUSE	pericentriolar material 1(Pcm1)	N	N	N	Y
PCNA_MOUSE	proliferating cell nuclear antigen(Pcna)	N	N	Y	Y
PCNP_MOUSE	PEST proteolytic signal containing nuclear protein(Pcnp)	Y	Y	N	N
PDC6I_MOUSE	programmed cell death 6 interacting protein(Pdcd6ip)	Y	N	Y	Y
PDCD6_MOUSE	programmed cell death 6(Pdcd6)	N	N	N	Y
PDIP3_MOUSE	polymerase (DNA-directed), delta interacting protein 3(Poldip3)	N	N	Y	Y
PERI_MOUSE	peripherin(Prph)	Y	Y	N	N
PESC_MOUSE	pescadillo ribosomal biogenesis factor 1(Pes1)	Y	N	Y	Y
PFD1_MOUSE	prefoldin 1(Pfdn1)	N	N	Y	Y
PFD3_MOUSE	von Hippel-Lindau binding protein 1(Vbp1)	N	N	Y	N
PFKAL_MOUSE	phosphofructokinase, liver, B-type(Pfkl)	Y	N	N	N
PFKAP_MOUSE	phosphofructokinase, platelet(Pfkp)	Y	Y	N	N
PGAM5_MOUSE	phosphoglycerate mutase family member 5(Pgam5)	N	N	Y	Y
PGK1_MOUSE	phosphoglycerate kinase 1(Pgk1)	N	N	Y	Y
PGK2_MOUSE	phosphoglycerate kinase 2(Pgk2)	N	N	Y	N
PHB_MOUSE	prohibitin(Phb)	Y	N	N	N
PHX2B_MOUSE	paired-like homeobox 2b(Phox2b)	Y	N	N	N
PININ_MOUSE	pinin(Pnn)	N	N	Y	Y
PLAP_MOUSE	phospholipase A2, activating protein(Plaa)	N	N	Y	Y
PLOD3_MOUSE	procollagen-lysine, 2-oxoglutarate 5-dioxygenase 3(Plod3)	N	N	N	Y
PLRG1_MOUSE	pleiotropic regulator 1(Plrg1)	N	N	Y	N
PP1G_MOUSE	protein phosphatase 1, catalytic subunit, gamma isoform(Ppp1cc)	N	N	Y	N
PP1RA_MOUSE	protein phosphatase 1, regulatory subunit 10(Ppp1r10)	N	Y	N	N
PPAC_MOUSE	acid phosphatase 1, soluble(Acp1)	Y	N	Y	Y
PPIG_MOUSE	peptidyl-prolyl isomerase G (cyclophilin G)(Ppig)	N	N	Y	Y
PPP6_MOUSE	protein phosphatase 6, catalytic subunit(Ppp6c)	N	N	N	Y
PR40A_MOUSE	pre-mRNA processing factor 40A(Prpf40a)	N	N	N	Y
PRC2C_MOUSE	proline-rich coiled-coil 2C(Prrc2c)	N	Y	Y	Y
PRDX4_MOUSE	peroxiredoxin 4(Prdx4)	Y	Y	N	N
PRDX6_MOUSE	peroxiredoxin 6(Prdx6)	Y	N	N	N
PRP19_MOUSE	pre-mRNA processing factor 19(Prpf19)	N	N	Y	Y
PRP4B_MOUSE	pre-mRNA processing factor 4B(Prpf4b)	N	Y	N	N
PRP8_MOUSE	pre-mRNA processing factor 8(Prpf8)	N	N	N	Y
PRPS1_MOUSE	phosphoribosyl pyrophosphate synthetase 1(Prps1)	N	N	Y	Y
PRPS2_MOUSE	phosphoribosyl pyrophosphate synthetase 2(Prps2)	N	N	Y	N
PRS10_MOUSE	proteasome (prosome, macropain) 26S subunit, ATPase, 6(Psmc6)	N	N	Y	N
PRS4_MOUSE	protease (prosome, macropain) 26S subunit, ATPase 1(Psmc1)	N	N	Y	Y
PRS6A_MOUSE	proteasome (prosome, macropain) 26S subunit, ATPase 3(Psmc3)	N	N	Y	Y
PRS6B_MOUSE	proteasome (prosome, macropain) 26S subunit, ATPase, 4(Psmc4)	N	N	Y	Y
PRS7_MOUSE	proteasome (prosome, macropain) 26S subunit, ATPase 2(Psmc2)	N	N	Y	Y
PRS8_MOUSE	protease (prosome, macropain) 26S subunit, ATPase 5(Psmc5)	N	N	Y	Y
PSA_MOUSE	aminopeptidase puromycin sensitive(Npepps)	N	N	Y	N
PSA5_MOUSE	proteasome (prosome, macropain) subunit, alpha type 5(Psma5)	N	N	Y	Y
PSD12_MOUSE	proteasome (prosome, macropain) 26S subunit, non-ATPase, 12(Psmd12)	N	N	Y	Y
PSD13_MOUSE	proteasome (prosome, macropain) 26S subunit, non-ATPase, 13(Psmd13)	N	N	Y	N
PSDE_MOUSE	proteasome (prosome, macropain) 26S subunit, non-ATPase, 14(Psmd14)	N	N	Y	Y
PSMD2_MOUSE	proteasome (prosome, macropain) 26S subunit, non-ATPase, 2(Psmd2)	N	N	Y	Y
PSMD3_MOUSE	proteasome (prosome, macropain) 26S subunit, non-ATPase, 3(Psmd3)	Y	N	N	N
PSMD4_MOUSE	proteasome (prosome, macropain) 26S subunit, non-ATPase, 4(Psmd4)	N	N	N	Y
PSMD6_MOUSE	proteasome (prosome, macropain) 26S subunit, non-ATPase, 6(Psmd6)	N	N	N	Y
PSMD7_MOUSE	proteasome (prosome, macropain) 26S subunit, non-ATPase, 7(Psmd7)	N	N	Y	N
PSME1_MOUSE	proteasome (prosome, macropain) activator subunit 1 (PA28 alpha)(Psme1)	N	N	N	Y
PSME2_MOUSE	proteasome (prosome, macropain) activator subunit 2 (PA28 beta)(Psme2)	N	N	Y	N
PSME3_MOUSE	proteaseome (prosome, macropain) activator subunit 3 (PA28 gamma, Ki)(Psme3)	N	N	Y	Y
PTN23_MOUSE	protein tyrosine phosphatase, non-receptor type 23(Ptpn23)	N	N	Y	Y
PUR2_MOUSE	phosphoribosylglycinamide formyltransferase(Gart)	Y	Y	Y	Y
PUR4_MOUSE	phosphoribosylformylglycinamidine synthase (FGAR amidotransferase)(Pfas)	N	N	Y	Y
PUR6_MOUSE	phosphoribosylaminoimidazole carboxylase, phosphoribosylaminoribosylaminoimidazole, succinocarboxamide synthetase(Paics)	N	N	Y	Y
PUR8_MOUSE	adenylosuccinate lyase(Adsl)	N	N	Y	Y
PYGL_MOUSE	liver glycogen phosphorylase(Pygl)	N	N	N	Y
PYRG1_MOUSE	cytidine 5'-triphosphate synthase(Ctps)	Y	N	Y	Y
QCR1_MOUSE	ubiquinol-cytochrome c reductase core protein 1(Uqcrc1)	N	N	Y	Y
QCR9_MOUSE	ubiquinol-cytochrome c reductase, complex III subunit X(Uqcr10)	N	N	Y	N
RAB5C_MOUSE	RAB5C, member RAS oncogene family(Rab5c)	N	N	Y	N
RAB6A_MOUSE	RAB6A, member RAS oncogene family(Rab6a)	N	N	N	Y
RAC1_MOUSE	RAS-related C3 botulinum substrate 1(Rac1)	N	N	Y	N
RAGP1_MOUSE	RAN GTPase activating protein 1(Rangap1)	N	N	Y	Y
RAM_MOUSE	family with sequence similarity 103, member A1(Fam103a1)	N	N	Y	N
RANB3_MOUSE	RAN binding protein 3(Ranbp3)	N	N	Y	N
RANG_MOUSE	RAN binding protein 1(Ranbp1)	N	N	Y	Y
RBBP4_MOUSE	retinoblastoma binding protein 4(Rbbp4)	N	N	N	Y
RBBP6_MOUSE	retinoblastoma binding protein 6(Rbbp6)	N	N	N	Y
RBBP7_MOUSE	retinoblastoma binding protein 7(Rbbp7)	N	N	N	Y
RBM10_MOUSE	RNA binding motif protein 10(Rbm10)	N	Y	N	N
RBM14_MOUSE	RNA binding motif protein 14(Rbm14)	N	N	Y	Y
RBM25_MOUSE	RNA binding motif protein 25(Rbm25)	N	N	N	Y
RBM39_MOUSE	RNA binding motif protein 39(Rbm39)	N	N	Y	Y
RBP2_MOUSE	RAN binding protein 2(Ranbp2)	Y	N	Y	N
RCC2_MOUSE	regulator of chromosome condensation 2(Rcc2)	N	N	Y	Y
RCD1_MOUSE	CCR4-NOT transcription complex, subunit 9(Cnot9)	N	N	Y	Y
RENT1_MOUSE	UPF1 regulator of nonsense transcripts homolog (yeast)(Upf1)	N	N	Y	Y
RFA1_MOUSE	replication protein A1(Rpa1)	N	N	Y	Y
RFA2_MOUSE	replication protein A2(Rpa2)	N	N	Y	Y
RFC2_MOUSE	replication factor C (activator 1) 2(Rfc2)	N	N	Y	Y
RINI_MOUSE	ribonuclease/angiogenin inhibitor 1(Rnh1)	Y	Y	Y	Y
RL10L_MOUSE	ribosomal protein L10-like(Rpl10l)	Y	N	N	N
RL11_MOUSE	ribosomal protein L11(Rpl11)	Y	Y	N	N
RL14_MOUSE	ribosomal protein L14(Rpl14)	Y	Y	N	N
RL18A_MOUSE	ribosomal protein L18A(Rpl18a)	Y	Y	N	N
RL1D1_MOUSE	ribosomal L1 domain containing 1(Rsl1d1)	N	N	Y	Y
RL21_MOUSE	ribosomal protein L21(Rpl21)	N	Y	N	N
RL23_MOUSE	60S ribosomal protein L23(LOC100044627)	Y	Y	N	N
RL27A_MOUSE	ribosomal protein L27A(Rpl27a)	Y	Y	N	N
RL28_MOUSE	ribosomal protein L28(Rpl28)	Y	Y	N	N
RL29_MOUSE	ribosomal protein L29(Rpl29)	Y	Y	N	N
RL34_MOUSE	predicted gene 4705(Gm4705)	N	N	N	Y
RL36_MOUSE	ribosomal protein L36(Rpl36)	N	N	Y	Y
RL37A_MOUSE	ribosomal protein L37a(Rpl37a)	N	N	Y	N
RL40_MOUSE	ubiquitin A-52 residue ribosomal protein fusion product 1(Uba52)	Y	N	N	Y
RL5_MOUSE	ribosomal protein L5(Rpl5)	Y	N	N	N
RL6_MOUSE	ribosomal protein L6(Rpl6)	Y	Y	N	N
RL7A_MOUSE	ribosomal protein L7A(Rpl7a)	Y	Y	N	N
RL9_MOUSE	ribosomal protein L9(Rpl9)	N	N	Y	Y
RNPS1_MOUSE	ribonucleic acid binding protein S1(Rnps1)	N	N	Y	Y
ROA0_MOUSE	heterogeneous nuclear ribonucleoprotein A0(Hnrnpa0)	N	N	Y	Y
ROA3_MOUSE	heterogeneous nuclear ribonucleoprotein A3(Hnrnpa3)	N	Y	N	N
RP9_MOUSE	retinitis pigmentosa 9 (human)(Rp9)	N	N	Y	Y
RPAC2_MOUSE	polymerase (RNA) I polypeptide D(Polr1d)	N	N	Y	N
RPN1_MOUSE	ribophorin I(Rpn1)	Y	Y	N	N
RRBP1_MOUSE	ribosome binding protein 1(Rrbp1)	N	N	N	Y
RRP12_MOUSE	ribosomal RNA processing 12 homolog (S. cerevisiae)(Rrp12)	Y	N	N	N
RRS1_MOUSE	ribosome biogenesis regulator 1(Rrs1)	N	N	Y	N
RS10_MOUSE	ribosomal protein S10(Rps10)	N	N	Y	Y
RS12_MOUSE	ribosomal protein S12(Rps12)	Y	Y	Y	Y
RS14_MOUSE	ribosomal protein S14(Rps14)	Y	Y	N	N
RS21_MOUSE	ribosomal protein S21(Rps21)	Y	N	N	N
RS27_MOUSE	ribosomal protein S27, retrogene(Rps27rt)	Y	Y	N	N
RS27L_MOUSE	ribosomal protein S27-like(Rps27l)	Y	Y	N	Y
RS29_MOUSE	ribosomal protein S29(Rps29)	N	N	N	Y
RSMN_MOUSE	small nuclear ribonucleoprotein N(Snrpn)	N	N	N	Y
RSRC1_MOUSE	arginine/serine-rich coiled-coil 1(Rsrc1)	N	N	N	Y
RSSA_MOUSE	ribosomal protein SA(Rpsa)	Y	N	N	N
RSU1_MOUSE	Ras suppressor protein 1(Rsu1)	N	N	Y	Y
RT26_MOUSE	mitochondrial ribosomal protein S26(Mrps26)	N	N	Y	N
RT34_MOUSE	mitochondrial ribosomal protein S34(Mrps34)	N	N	Y	N
RT36_MOUSE	mitochondrial ribosomal protein S36(Mrps36)	N	N	N	Y
RTCB_MOUSE	RNA 2',3'-cyclic phosphate and 5'-OH ligase(Rtcb)	Y	N	N	N
RU17_MOUSE	small nuclear ribonucleoprotein 70 (U1)(Snrnp70)	N	N	Y	Y
RU2A_MOUSE	small nuclear ribonucleoprotein polypeptide A'(Snrpa1)	N	N	Y	Y
RUVB2_MOUSE	RuvB-like protein 2(Ruvbl2)	N	N	Y	Y
S61A1_MOUSE	Sec61 alpha 1 subunit (S. cerevisiae)(Sec61a1)	N	N	Y	Y
SAHH_MOUSE	predicted gene 4737(Gm4737)	N	N	Y	Y
SAMH1_MOUSE	SAM domain and HD domain, 1(Samhd1)	Y	Y	N	N
SC23A_MOUSE	SEC23 homolog A, COPII coat complex component(Sec23a)	N	N	Y	Y
SC31A_MOUSE	Sec31 homolog A (S. cerevisiae)(Sec31a)	N	N	Y	Y
SCFD1_MOUSE	Sec1 family domain containing 1(Scfd1)	Y	N	N	N
SCOT1_MOUSE	3-oxoacid CoA transferase 1(Oxct1)	N	N	Y	N
SDHB_MOUSE	succinate dehydrogenase complex, subunit B, iron sulfur (Ip)(Sdhb)	N	N	N	Y
SEPT7_MOUSE	septin 7(Sept7)	N	N	Y	N
SF01_MOUSE	splicing factor 1(Sf1)	Y	Y	N	N
SF3B1_MOUSE	splicing factor 3b, subunit 1(Sf3b1)	Y	Y	Y	Y
SF3B6_MOUSE	splicing factor 3B, subunit 6(Sf3b6)	N	N	Y	N
SFPQ_MOUSE	splicing factor proline/glutamine rich (polypyrimidine tract binding protein associated)(Sfpq)	Y	Y	N	N
SFXN1_MOUSE	sideroflexin 1(Sfxn1)	N	N	Y	Y
SGPL1_MOUSE	sphingosine phosphate lyase 1(Sgpl1)	N	N	Y	N
SMC1A_MOUSE	structural maintenance of chromosomes 1A(Smc1a)	N	N	N	Y
SMC2_MOUSE	structural maintenance of chromosomes 2(Smc2)	N	N	Y	Y
SMCA1_MOUSE	SWI/SNF related, matrix associated, actin dependent regulator of chromatin, subfamily a, member 1(Smarca1)	N	N	N	Y
SMCA4_MOUSE	SWI/SNF related, matrix associated, actin dependent regulator of chromatin, subfamily a, member 4(Smarca4)	Y	Y	N	N
SMCA5_MOUSE	SWI/SNF related, matrix associated, actin dependent regulator of chromatin, subfamily a, member 5(Smarca5)	Y	Y	Y	Y
SMCE1_MOUSE	SWI/SNF related, matrix associated, actin dependent regulator of chromatin, subfamily e, member 1(Smarce1)	N	N	Y	N
SMD1_MOUSE	small nuclear ribonucleoprotein D1(Snrpd1)	N	N	Y	N
SMD2_MOUSE	small nuclear ribonucleoprotein D2(Snrpd2)	N	N	Y	N
SMHD1_MOUSE	SMC hinge domain containing 1(Smchd1)	N	N	N	Y
SNX2_MOUSE	sorting nexin 2(Snx2)	N	N	N	Y
SP130_MOUSE	Sin3A associated protein(Sap130)	Y	Y	N	N
SP16H_MOUSE	suppressor of Ty 16(Supt16)	N	N	Y	Y
SPB1_MOUSE	FtsJ RNA methyltransferase homolog 3 (E. coli)(Ftsj3)	N	N	Y	Y
SPF27_MOUSE	breast carcinoma amplified sequence 2(Bcas2)	N	N	Y	N
SPT5H_MOUSE	suppressor of Ty 5(Supt5)	N	N	Y	Y
SR140_MOUSE	U2 snRNP-associated SURP domain containing(U2surp)	N	N	N	Y
SRC8_MOUSE	cortactin(Cttn)	N	N	Y	N
SRP68_MOUSE	signal recognition particle 68(Srp68)	Y	N	N	N
SRPRB_MOUSE	signal recognition particle receptor, B subunit(Srprb)	N	N	Y	Y
SRRM1_MOUSE	serine/arginine repetitive matrix 1(Srrm1)	N	N	Y	Y
SRRM2_MOUSE	serine/arginine repetitive matrix 2(Srrm2)	Y	Y	Y	Y
SRRT_MOUSE	serrate RNA effector molecule homolog (Arabidopsis)(Srrt)	N	N	N	Y
SRS10_MOUSE	serine/arginine-rich splicing factor 10(Srsf10)	N	N	Y	Y
SRSF1_MOUSE	serine/arginine-rich splicing factor 1(Srsf1)	N	N	Y	Y
SRSF2_MOUSE	serine/arginine-rich splicing factor 2(Srsf2)	N	N	Y	Y
SRSF3_MOUSE	serine/arginine-rich splicing factor 3(Srsf3)	N	N	Y	Y
SRSF4_MOUSE	serine/arginine-rich splicing factor 4(Srsf4)	N	N	N	Y
SRSF5_MOUSE	serine/arginine-rich splicing factor 5(Srsf5)	N	N	Y	Y
SRSF7_MOUSE	serine/arginine-rich splicing factor 7(Srsf7)	N	N	Y	Y
SRSF9_MOUSE	serine/arginine-rich splicing factor 9(Srsf9)	N	N	Y	N
SSRD_MOUSE	signal sequence receptor, delta(Ssr4)	N	N	Y	N
STIP1_MOUSE	stress-induced phosphoprotein 1(Stip1)	N	Y	N	N
STML2_MOUSE	stomatin (Epb7.2)-like 2(Stoml2)	N	N	Y	Y
STOM_MOUSE	stomatin(Stom)	N	N	Y	Y
STXB1_MOUSE	syntaxin binding protein 1(Stxbp1)	N	N	Y	Y
SUCB1_MOUSE	succinate-Coenzyme A ligase, ADP-forming, beta subunit(Sucla2)	N	N	Y	N
SUCB2_MOUSE	succinate-Coenzyme A ligase, GDP-forming, beta subunit(Suclg2)	N	N	Y	N
SUGP1_MOUSE	SURP and G patch domain containing 1(Sugp1)	Y	Y	N	N
SUGT1_MOUSE	Protein SGT1 homolog (Sugt1)	N	N	Y	N
SURF4_MOUSE	surfeit gene 4(Surf4)	N	N	N	Y
SYFA_MOUSE	phenylalanyl-tRNA synthetase, alpha subunit(Farsa)	N	N	Y	Y
SYFB_MOUSE	phenylalanyl-tRNA synthetase, beta subunit(Farsb)	N	N	Y	Y
SYIC_MOUSE	isoleucine-tRNA synthetase(Iars)	Y	Y	Y	Y
SYK_MOUSE	lysyl-tRNA synthetase(Kars)	N	N	Y	N
SYLC_MOUSE	leucyl-tRNA synthetase(Lars)	N	N	Y	Y
SYMC_MOUSE	methionine-tRNA synthetase(Mars)	N	N	Y	N
SYNC_MOUSE	asparaginyl-tRNA synthetase(Nars)	N	N	Y	Y
SYNJ2_MOUSE	synaptojanin 2(Synj2)	N	N	Y	N
SYRC_MOUSE	arginyl-tRNA synthetase(Rars)	N	N	Y	Y
SYSC_MOUSE	seryl-aminoacyl-tRNA synthetase(Sars)	N	N	Y	N
SYVC_MOUSE	valyl-tRNA synthetase(Vars)	Y	Y	N	N
SYWC_MOUSE	tryptophanyl-tRNA synthetase(Wars)	N	N	Y	Y
SYYC_MOUSE	tyrosyl-tRNA synthetase(Yars)	Y	Y	Y	N
TAF10_MOUSE	TATA-box binding protein associated factor 10(Taf10)	N	N	N	Y
TAGL2_MOUSE	transgelin 2(Tagln2)	Y	Y	N	Y
TALDO_MOUSE	transaldolase 1(Taldo1)	N	N	Y	N
TBA1C_MOUSE	tubulin, alpha 1C(Tuba1c)	Y	Y	N	N
TBA3_MOUSE	tubulin, alpha 3A(Tuba3a)	Y	N	Y	N
TBA4A_MOUSE	tubulin, alpha 4A(Tuba4a)	N	Y	N	N
TBA8_MOUSE	tubulin, alpha 8(Tuba8)	Y	Y	Y	N
TBAL3_MOUSE	tubulin, alpha-like 3(Tubal3)	N	Y	N	N
TBB2B_MOUSE	tubulin, beta 2B class IIB(Tubb2b)	N	N	Y	Y
TBB4A_MOUSE	tubulin, beta 4A class IVA(Tubb4a)	Y	N	Y	N
TBCD_MOUSE	tubulin-specific chaperone d(Tbcd)	N	N	Y	N
TCOF_MOUSE	treacle ribosome biogenesis factor 1(Tcof1)	N	N	Y	Y
TCP4_MOUSE	SUB1 homolog (S. cerevisiae)(Sub1)	N	N	Y	Y
TCPB_MOUSE	chaperonin containing Tcp1, subunit 2 (beta)(Cct2)	Y	Y	N	N
TCPD_MOUSE	chaperonin containing Tcp1, subunit 4 (delta)(Cct4)	Y	Y	N	N
TCPE_MOUSE	chaperonin containing Tcp1, subunit 5 (epsilon)(Cct5)	Y	Y	N	N
TCPG_MOUSE	chaperonin containing Tcp1, subunit 3 (gamma)(Cct3)	Y	Y	N	N
TCPH_MOUSE	chaperonin containing Tcp1, subunit 7 (eta)(Cct7)	Y	Y	N	N
TCPQ_MOUSE	chaperonin containing Tcp1, subunit 8 (theta)(Cct8)	Y	Y	N	N
TCPW_MOUSE	chaperonin containing Tcp1, subunit 6b (zeta)(Cct6b)	N	Y	N	N
TF2AA_MOUSE	general transcription factor II A, 1(Gtf2a1)	Y	Y	N	N
TFR1_MOUSE	transferrin receptor(Tfrc)	N	N	Y	Y
THIL_MOUSE	acetyl-Coenzyme A acetyltransferase 1(Acat1)	N	N	Y	Y
THIO_MOUSE	thioredoxin 1(Txn1)	Y	N	N	N
TIF1B_MOUSE	tripartite motif-containing 28(Trim28)	Y	Y	Y	Y
TIM50_MOUSE	translocase of inner mitochondrial membrane 50(Timm50)	Y	Y	Y	Y
TIPRL_MOUSE	TIP41, TOR signalling pathway regulator-like (S. cerevisiae)(Tiprl)	N	Y	N	N
TITIN_MOUSE	titin(Ttn)	Y	N	N	N
TMM33_MOUSE	transmembrane protein 33(Tmem33)	N	N	N	Y
TNPO1_MOUSE	transportin 1(Tnpo1)	Y	Y	Y	N
TNPO3_MOUSE	transportin 3(Tnpo3)	N	N	N	Y
TOM70_MOUSE	translocase of outer mitochondrial membrane 70 homolog A (yeast)(Tomm70a)	N	N	Y	N
TOP2A_MOUSE	topoisomerase (DNA) II alpha(Top2a)	N	N	Y	Y
TOX_MOUSE	thymocyte selection-associated high mobility group box(Tox)	Y	N	N	N
TOX3_MOUSE	TOX high mobility group box family member 3(Tox3)	Y	N	N	N
TOX4_MOUSE	TOX high mobility group box family member 4(Tox4)	Y	Y	Y	N
TPIS_MOUSE	triosephosphate isomerase 1(Tpi1)	N	N	Y	Y
TPP2_MOUSE	tripeptidyl peptidase II(Tpp2)	Y	Y	Y	Y
TPR_MOUSE	translocated promoter region, nuclear basket protein(Tpr)	Y	Y	N	N
TR150_MOUSE	thyroid hormone receptor associated protein 3(Thrap3)	N	N	Y	Y
TRA2A_MOUSE	transformer 2 alpha homolog (Drosophila)(Tra2a)	N	N	Y	Y
TRA2B_MOUSE	transformer 2 beta homolog (Drosophila)(Tra2b)	N	N	Y	Y
TRAP1_MOUSE	TNF receptor-associated protein 1(Trap1)	N	N	Y	Y
TRM2A_MOUSE	TRM2 tRNA methyltransferase 2A(Trmt2a)	N	N	N	Y
TRPS1_MOUSE	trichorhinophalangeal syndrome I (human)(Trps1)	Y	N	N	N
TWF1_MOUSE	twinfilin actin binding protein 1(Twf1)	N	N	Y	N
U2AF1_MOUSE	U2 small nuclear ribonucleoprotein auxiliary factor (U2AF) 1(U2af1)	N	N	Y	N
U2AF2_MOUSE	U2 small nuclear ribonucleoprotein auxiliary factor (U2AF) 2(U2af2)	N	N	Y	Y
U520_MOUSE	small nuclear ribonucleoprotein 200 (U5)(Snrnp200)	N	N	N	Y
U5S1_MOUSE	elongation factor Tu GTP binding domain containing 2(Eftud2)	N	N	Y	Y
UB2L3_MOUSE	ubiquitin-conjugating enzyme E2L 3(Ube2l3)	N	N	Y	N
UBA1_MOUSE	ubiquitin-like modifier activating enzyme 1(Uba1)	N	N	N	Y
UBAP2_MOUSE	ubiquitin-associated protein 2(Ubap2)	N	N	Y	Y
UBC_MOUSE	ubiquitin C(Ubc)	Y	N	Y	Y
UBC9_MOUSE	ubiquitin-conjugating enzyme E2I(Ube2i)	N	N	Y	N
UBE3A_MOUSE	ubiquitin protein ligase E3A(Ube3a)	N	N	Y	N
UBF1_MOUSE	upstream binding transcription factor, RNA polymerase I(Ubtf)	N	N	Y	Y
UBP2L_MOUSE	ubiquitin-associated protein 2-like(Ubap2l)	N	N	N	Y
UBR4_MOUSE	ubiquitin protein ligase E3 component n-recognin 4(Ubr4)	Y	Y	N	N
UCHL1_MOUSE	ubiquitin carboxy-terminal hydrolase L1(Uchl1)	N	Y	N	Y
UCRI_MOUSE	ubiquinol-cytochrome c reductase, Rieske iron-sulfur polypeptide 1(Uqcrfs1)	N	N	Y	N
UMPS_MOUSE	uridine monophosphate synthetase(Umps)	Y	Y	Y	Y
USO1_MOUSE	USO1 vesicle docking factor(Uso1)	N	N	Y	Y
USP9X_MOUSE	ubiquitin specific peptidase 9, X chromosome(Usp9x)	N	Y	N	N
VAPA_MOUSE	vesicle-associated membrane protein, associated protein A(Vapa)	N	N	Y	Y
VAT1L_MOUSE	vesicle amine transport protein 1 like(Vat1l)	N	N	Y	N
VATA_MOUSE	ATPase, H+ transporting, lysosomal V1 subunit A(Atp6v1a)	N	N	Y	Y
VATB2_MOUSE	ATPase, H+ transporting, lysosomal V1 subunit B2(Atp6v1b2)	N	N	Y	Y
VATE1_MOUSE	ATPase, H+ transporting, lysosomal V1 subunit E1(Atp6v1e1)	N	N	Y	N
VCIP1_MOUSE	valosin containing protein (p97)/p47 complex interacting protein 1(Vcpip1)	Y	N	N	N
VDAC2_MOUSE	voltage-dependent anion channel 2(Vdac2)	Y	Y	Y	Y
VDAC3_MOUSE	voltage-dependent anion channel 3(Vdac3)	Y	Y	Y	Y
VIGLN_MOUSE	high density lipoprotein (HDL) binding protein(Hdlbp)	N	N	Y	Y
VIME_MOUSE	vimentin(Vim)	Y	N	N	N
VPS35_MOUSE	VPS35 retromer complex component(Vps35)	N	N	Y	N
WDHD1_MOUSE	WD repeat and HMG-box DNA binding protein 1(Wdhd1)	Y	N	N	N
WRIP1_MOUSE	Werner helicase interacting protein 1(Wrnip1)	Y	N	N	N
XBP1_MOUSE	X-box binding protein 1(Xbp1)	N	N	Y	N
XPO1_MOUSE	exportin 1(Xpo1)	Y	Y	Y	Y
XPO2_MOUSE	chromosome segregation 1-like (S. cerevisiae)(Cse1l)	Y	Y	Y	Y
YLPM1_MOUSE	YLP motif containing 1(Ylpm1)	Y	Y	N	N
ZCCHV_MOUSE	zinc finger CCCH type, antiviral 1(Zc3hav1)	N	N	N	Y
ZCH18_MOUSE	zinc finger CCCH-type containing 18(Zc3h18)	N	N	N	Y
ZFR_MOUSE	zinc finger RNA binding protein(Zfr)	Y	Y	Y	Y
ZN609_MOUSE	zinc finger protein 609(Zfp609)	Y	N	N	N
ZRAB2_MOUSE	zinc finger, RAN-binding domain containing 2(Zranb2)	N	N	Y	Y
