# Supplementary material for: The ataxin-1 interactome reveals direct connection with multiple disrupted nuclear transport pathways
Source: Nat Commun. 2020 Jul 3;11:3343. doi: 10.1038/s41467-020-17145-0 (PMC7334205; doi:10.1038/s41467-020-17145-0)
Supplement: Supplementary file 5 — Supplementary Data 2 [file 41467_2020_17145_MOESM5_ESM.xlsx]

## Sheet: BioID 30Q VS 85Q
SUPPLEMENTARY DATA 2: ALPHABETICAL LISTING OF THE ATAXIN-1[30Q]/[85Q]INTERACTOME IN NEURO2A CELLS IDENTIFIED BY BIO-ID APPROACH.
		Protein identified in BioID samples:
Uniprot ID	Gene names	30Q	30Q+As	85Q	85Q+As		KEY	Number of proteins
1433B_MOUSE	tyrosine 3-monooxygenase/tryptophan 5-monooxygenase activation protein, beta polypeptide(Ywhab)	Y	Y	Y	Y		4Y	118
1433E_MOUSE	tyrosine 3-monooxygenase/tryptophan 5-monooxygenase activation protein, epsilon polypeptide(Ywhae)	N	Y	N	Y		3Y1N	51
1433F_MOUSE	tyrosine 3-monooxygenase/tryptophan 5-monooxygenase activation protein, eta polypeptide(Ywhah)	Y	Y	Y	Y		2Y2N	95
1433G_MOUSE	tyrosine 3-monooxygenase/tryptophan 5-monooxygenase activation protein, gamma polypeptide(Ywhag)	Y	Y	Y	Y		1Y3N	191
1433S_MOUSE	stratifin(Sfn)	N	Y	N	Y
1433T_MOUSE	tyrosine 3-monooxygenase/tryptophan 5-monooxygenase activation protein, theta polypeptide(Ywhaq)	Y	Y	Y	Y		Total=	455
1433Z_MOUSE	tyrosine 3-monooxygenase/tryptophan 5-monooxygenase activation protein, zeta polypeptide(Ywhaz)	Y	Y	Y	Y
2AAA_MOUSE	protein phosphatase 2, regulatory subunit A, alpha(Ppp2r1a)	Y	N	N	N
2ABA_MOUSE	protein phosphatase 2, regulatory subunit B, alpha(Ppp2r2a)	Y	Y	N	Y
5NT3B_MOUSE	5'-nucleotidase, cytosolic IIIB(Nt5c3b)	Y	N	N	N
ABCF2_MOUSE	ATP-binding cassette, sub-family F (GCN20), member 2(Abcf2)	Y	Y	Y	Y
ACINU_MOUSE	apoptotic chromatin condensation inducer 1(Acin1)	Y	N	N	Y
ACON_MOUSE	aconitase 2, mitochondrial(Aco2)	N	Y	Y	Y
ACSL4_MOUSE	acyl-CoA synthetase long-chain family member 4(Acsl4)	N	Y	N	N
ACTS_MOUSE	actin, alpha 1, skeletal muscle(Acta1)	N	N	Y	N
ADT1_MOUSE	solute carrier family 25 (mitochondrial carrier, adenine nucleotide translocator), member 4(Slc25a4)	Y	Y	Y	Y
ADT2_MOUSE	solute carrier family 25 (mitochondrial carrier, adenine nucleotide translocator), member 5(Slc25a5)	Y	Y	Y	Y
ADT4_MOUSE	solute carrier family 25 (mitochondrial carrier; adenine nucleotide translocator), member 31(Slc25a31)	Y	Y	Y	Y
AFAD_MOUSE	afadin, adherens junction formation factor(Afdn)	N	Y	Y	Y
AHSA1_MOUSE	AHA1, activator of heat shock protein ATPase 1(Ahsa1)	Y	N	Y	Y
AIMP1_MOUSE	aminoacyl tRNA synthetase complex-interacting multifunctional protein 1(Aimp1)	Y	N	N	Y
AKA12_MOUSE	A kinase (PRKA) anchor protein (gravin) 12(Akap12)	Y	Y	Y	Y
ANXA2_MOUSE	annexin A2(Anxa2)	Y	N	N	N
AP3B1_MOUSE	adaptor-related protein complex 3, beta 1 subunit(Ap3b1)	Y	N	N	N
API5_MOUSE	apoptosis inhibitor 5(Api5)	Y	N	N	N
AQR_MOUSE	aquarius(Aqr)	Y	N	N	N
ARGL1_MOUSE	arginine and glutamate rich 1(Arglu1)	Y	N	N	N
ARHG2_MOUSE	rho/rac guanine nucleotide exchange factor (GEF) 2(Arhgef2)	Y	N	N	N
ARI1A_MOUSE	AT rich interactive domain 1A (SWI-like)(Arid1a)	N	Y	N	Y
ARPIN_MOUSE	actin-related protein 2/3 complex inhibitor(Arpin)	Y	Y	Y	Y
ARX_MOUSE	aristaless related homeobox(Arx)	Y	N	N	N
AT1A1_MOUSE	ATPase, Na+/K+ transporting, alpha 1 polypeptide(Atp1a1)	Y	N	Y	N
AT2A1_MOUSE	ATPase, Ca++ transporting, cardiac muscle, fast twitch 1(Atp2a1)	Y	N	N	N
AT2A2_MOUSE	ATPase, Ca++ transporting, cardiac muscle, slow twitch 2(Atp2a2)	Y	Y	Y	Y
ATPG_MOUSE	ATP synthase, H+ transporting, mitochondrial F1 complex, gamma polypeptide 1(Atp5c1)	N	N	Y	N
ATX1_MOUSE	ataxin 1(Atxn1)	Y	Y	Y	Y
ATX2L_MOUSE	ataxin 2-like(Atxn2l)	Y	Y	N	N
BACH_MOUSE	acyl-CoA thioesterase 7(Acot7)	N	N	N	Y
BAG3_MOUSE	BCL2-associated athanogene 3(Bag3)	Y	Y	Y	Y
BAZ1B_MOUSE	bromodomain adjacent to zinc finger domain, 1B(Baz1b)	Y	N	N	N
BCOR_MOUSE	BCL6 interacting corepressor(Bcor)	Y	N	Y	N
BOLA2_MOUSE	bolA-like 2 (E. coli)(Bola2)	Y	N	N	N
BRD3_MOUSE	bromodomain containing 3(Brd3)	Y	N	N	N
BRD4_MOUSE	bromodomain containing 4(Brd4)	Y	Y	Y	Y
C1TM_MOUSE	methylenetetrahydrofolate dehydrogenase (NADP+ dependent) 1-like(Mthfd1l)	Y	Y	Y	Y
CAND2_MOUSE	cullin-associated and neddylation-dissociated 2 (putative)(Cand2)	Y	N	N	N
CAPZB_MOUSE	capping protein (actin filament) muscle Z-line, beta(Capzb)	Y	Y	Y	Y
CBX3_MOUSE	chromobox 3(Cbx3)	Y	Y	N	N
CCAR1_MOUSE	cell division cycle and apoptosis regulator 1(Ccar1)	Y	Y	N	Y
CCNT1_MOUSE	cyclin T1(Ccnt1)	Y	Y	N	Y
CDK12_MOUSE	cyclin-dependent kinase 12(Cdk12)	N	Y	N	N
CDK13_MOUSE	cyclin-dependent kinase 13(Cdk13)	Y	N	N	N
CDK2_MOUSE	cyclin-dependent kinase 2(Cdk2)	Y	N	N	N
CDK5_MOUSE	cyclin-dependent kinase 5(Cdk5)	Y	N	N	N
CDK9_MOUSE	cyclin-dependent kinase 9 (CDC2-related kinase)(Cdk9)	Y	N	N	N
CFDP1_MOUSE	craniofacial development protein 1(Cfdp1)	Y	Y	N	N
CHD4_MOUSE	chromodomain helicase DNA binding protein 4(Chd4)	Y	Y	Y	Y
CHD5_MOUSE	chromodomain helicase DNA binding protein 5(Chd5)	Y	Y	N	N
CHD6_MOUSE	chromodomain helicase DNA binding protein 6(Chd6)	Y	N	N	N
CHD7_MOUSE	chromodomain helicase DNA binding protein 7(Chd7)	Y	N	N	N
CHD8_MOUSE	chromodomain helicase DNA binding protein 8(Chd8)	Y	N	N	N
CIC_MOUSE	capicua transcriptional repressor(Cic)	Y	Y	Y	Y
CKAP5_MOUSE	cytoskeleton associated protein 5(Ckap5)	Y	Y	Y	Y
CLH1_MOUSE	clathrin, heavy polypeptide (Hc)(Cltc)	Y	N	N	N
CMC1_MOUSE	solute carrier family 25 (mitochondrial carrier, Aralar), member 12(Slc25a12)	N	N	Y	Y
CNOT1_MOUSE	CCR4-NOT transcription complex, subunit 1(Cnot1)	Y	N	Y	N
COPA_MOUSE	coatomer protein complex subunit alpha(Copa)	Y	Y	Y	Y
COPB_MOUSE	coatomer protein complex, subunit beta 1(Copb1)	Y	Y	Y	Y
COPG1_MOUSE	coatomer protein complex, subunit gamma 1(Copg1)	Y	N	Y	N
COPG2_MOUSE	coatomer protein complex, subunit gamma 2(Copg2)	N	Y	Y	Y
CPIN1_MOUSE	cytokine induced apoptosis inhibitor 1(Ciapin1)	Y	N	N	N
CPSF6_MOUSE	cleavage and polyadenylation specific factor 6(Cpsf6)	N	Y	N	Y
CRK_MOUSE	v-crk avian sarcoma virus CT10 oncogene homolog(Crk)	Y	Y	Y	Y
CRKL_MOUSE	v-crk avian sarcoma virus CT10 oncogene homolog-like(Crkl)	N	Y	Y	Y
CSTF2_MOUSE	cleavage stimulation factor, 3' pre-RNA subunit 2(Cstf2)	N	Y	Y	N
CYTB_MOUSE	cystatin B(Cstb)	Y	N	N	N
DC1L1_MOUSE	dynein cytoplasmic 1 light intermediate chain 1(Dync1li1)	N	N	N	Y
DD19A_MOUSE	DEAD (Asp-Glu-Ala-Asp) box polypeptide 19a(Ddx19a)	N	N	Y	N
DDHD1_MOUSE	DDHD domain containing 1(Ddhd1)	Y	N	N	N
DDX17_MOUSE	DEAD (Asp-Glu-Ala-Asp) box polypeptide 17(Ddx17)	Y	Y	Y	Y
DDX21_MOUSE	DEAD (Asp-Glu-Ala-Asp) box polypeptide 21(Ddx21)	Y	Y	Y	Y
DDX3L_MOUSE	DNA segment, Chr 1, Pasteur Institute 1(D1Pas1)	Y	Y	Y	Y
DDX3Y_MOUSE	DEAD (Asp-Glu-Ala-Asp) box polypeptide 3, Y-linked(Ddx3y)	Y	Y	Y	Y
DDX42_MOUSE	DEAD (Asp-Glu-Ala-Asp) box polypeptide 42(Ddx42)	Y	Y	N	Y
DDX46_MOUSE	DEAD (Asp-Glu-Ala-Asp) box polypeptide 46(Ddx46)	Y	Y	Y	Y
DEST_MOUSE	destrin(Dstn)	N	Y	Y	Y
DHX15_MOUSE	DEAH (Asp-Glu-Ala-His) box polypeptide 15(Dhx15)	Y	Y	Y	Y
DHX9_MOUSE	DEAH (Asp-Glu-Ala-His) box polypeptide 9(Dhx9)	N	N	Y	N
DIM1_MOUSE	DIM1 dimethyladenosine transferase 1-like (S. cerevisiae)(Dimt1)	Y	N	N	N
DNJC7_MOUSE	DnaJ heat shock protein family (Hsp40) member C7(Dnajc7)	Y	Y	N	N
DNLI1_MOUSE	ligase I, DNA, ATP-dependent(Lig1)	N	Y	Y	Y
DNMT1_MOUSE	DNA methyltransferase (cytosine-5) 1(Dnmt1)	Y	N	N	N
DNPH1_MOUSE	2'-deoxynucleoside 5'-phosphate N-hydrolase 1(Dnph1)	Y	N	N	N
DPOLQ_MOUSE	polymerase (DNA directed), theta(Polq)	Y	N	N	N
DPYL1_MOUSE	collapsin response mediator protein 1(Crmp1)	Y	Y	Y	Y
DPYL2_MOUSE	dihydropyrimidinase-like 2(Dpysl2)	Y	Y	Y	Y
DRG2_MOUSE	developmentally regulated GTP binding protein 2(Drg2)	Y	N	N	N
DX39A_MOUSE	DEAD (Asp-Glu-Ala-Asp) box polypeptide 39(Ddx39)	Y	N	N	N
DYN1_MOUSE	dynamin 1(Dnm1)	Y	Y	N	N
DYN2_MOUSE	dynamin 2(Dnm2)	Y	Y	N	N
DYN3_MOUSE	dynamin 3(Dnm3)	Y	N	N	N
ECHA_MOUSE	hydroxyacyl-Coenzyme A dehydrogenase/3-ketoacyl-Coenzyme A thiolase/enoyl-Coenzyme A hydratase (trifunctional protein), alpha subunit(Hadha)	N	Y	Y	Y
ECM29_MOUSE	expressed sequence AI314180(AI314180)	Y	N	N	N
EF1A2_MOUSE	eukaryotic translation elongation factor 1 alpha 2(Eef1a2)	Y	N	N	Y
EF1D_MOUSE	eukaryotic translation elongation factor 1 delta (guanine nucleotide exchange protein)(Eef1d)	N	N	Y	N
EHD1_MOUSE	EH-domain containing 1(Ehd1)	N	N	Y	N
EIF3A_MOUSE	eukaryotic translation initiation factor 3, subunit A(Eif3a)	Y	Y	N	N
EIF3C_MOUSE	eukaryotic translation initiation factor 3, subunit C(Eif3c)	Y	N	Y	N
EIF3D_MOUSE	eukaryotic translation initiation factor 3, subunit D(Eif3d)	Y	Y	Y	Y
EIF3E_MOUSE	eukaryotic translation initiation factor 3, subunit E(Eif3e)	Y	Y	Y	Y
ELAV1_MOUSE	ELAV (embryonic lethal, abnormal vision)-like 1 (Hu antigen R)(Elavl1)	Y	Y	Y	Y
ELF2_MOUSE	E74-like factor 2(Elf2)	Y	N	N	N
ENOB_MOUSE	enolase 3, beta muscle(Eno3)	N	Y	N	Y
ENOG_MOUSE	enolase 2, gamma neuronal(Eno2)	Y	Y	Y	Y
EP300_MOUSE	E1A binding protein p300(Ep300)	Y	N	N	N
EP400_MOUSE	E1A binding protein p400(Ep400)	N	Y	N	N
EPHB3_MOUSE	Eph receptor B3(Ephb3)	Y	N	N	N
ETFA_MOUSE	electron transferring flavoprotein, alpha polypeptide(Etfa)	Y	N	N	N
FA32A_MOUSE	family with sequence similarity 32, member A(Fam32a)	Y	N	N	N
FLNB_MOUSE	filamin, beta(Flnb)	Y	N	N	N
FLNC_MOUSE	filamin C, gamma(Flnc)	Y	N	N	N
FOXK1_MOUSE	forkhead box K1(Foxk1)	Y	N	N	N
FPPS_MOUSE	farnesyl diphosphate synthetase(Fdps)	Y	N	N	N
FSCN1_MOUSE	fascin actin-bundling protein 1(Fscn1)	N	Y	N	N
FUBP1_MOUSE	far upstream element (FUSE) binding protein 1(Fubp1)	Y	Y	N	N
FUBP2_MOUSE	KH-type splicing regulatory protein(Khsrp)	Y	Y	Y	Y
FXR1_MOUSE	fragile X mental retardation gene 1, autosomal homolog(Fxr1)	Y	Y	Y	Y
G3PT_MOUSE	glyceraldehyde-3-phosphate dehydrogenase, spermatogenic(Gapdhs)	N	N	N	Y
GALK1_MOUSE	galactokinase 1(Galk1)	Y	Y	Y	Y
GAPD1_MOUSE	GTPase activating protein and VPS9 domains 1(Gapvd1)	Y	N	Y	N
GD1L1_MOUSE	ganglioside-induced differentiation-associated protein 1-like 1(Gdap1l1)	Y	Y	Y	Y
GFPT1_MOUSE	glutamine fructose-6-phosphate transaminase 1(Gfpt1)	Y	Y	N	N
GNA13_MOUSE	guanine nucleotide binding protein, alpha 13(Gna13)	N	N	N	Y
GNAI2_MOUSE	guanine nucleotide binding protein (G protein), alpha inhibiting 2(Gnai2)	Y	N	N	N
GNAI3_MOUSE	guanine nucleotide binding protein (G protein), alpha inhibiting 3(Gnai3)	Y	N	N	N
GNAO_MOUSE	guanine nucleotide binding protein, alpha O(Gnao1)	Y	N	N	N
GNAS1_MOUSE	GNAS (guanine nucleotide binding protein, alpha stimulating) complex locus(Gnas)	Y	N	Y	Y
GNAS2_MOUSE	GNAS (guanine nucleotide binding protein, alpha stimulating) complex locus(Gnas)	Y	N	Y	N
GNL3_MOUSE	guanine nucleotide binding protein-like 3 (nucleolar)(Gnl3)	N	N	Y	N
GPTC8_MOUSE	G patch domain containing 8(Gpatch8)	Y	Y	N	Y
GRP75_MOUSE	heat shock protein 9(Hspa9)	Y	Y	Y	Y
GRP78_MOUSE	heat shock protein 5(Hspa5)	Y	Y	Y	Y
GSE1_MOUSE	genetic suppressor element 1, coiled-coil protein(Gse1)	Y	Y	Y	Y
GSK3B_MOUSE	glycogen synthase kinase 3 beta(Gsk3b)	Y	N	N	N
GT251_MOUSE	collagen beta(1-O)galactosyltransferase 1(Colgalt1)	Y	N	N	N
GTF2I_MOUSE	general transcription factor II I(Gtf2i)	Y	N	N	N
GTPB1_MOUSE	GTP binding protein 1(Gtpbp1)	Y	N	Y	N
GUAA_MOUSE	guanine monophosphate synthetase(Gmps)	Y	Y	Y	Y
HAKAI_MOUSE	Casitas B-lineage lymphoma-like 1(Cbll1)	Y	N	N	N
HAT1_MOUSE	histone aminotransferase 1(Hat1)	Y	N	N	N
HCFC1_MOUSE	host cell factor C1(Hcfc1)	Y	Y	Y	Y
HDAC1_MOUSE	histone deacetylase 1(Hdac1)	Y	N	N	N
HDAC2_MOUSE	histone deacetylase 2(Hdac2)	Y	N	N	N
HDAC4_MOUSE	histone deacetylase 4(Hdac4)	N	Y	N	N
HNRH2_MOUSE	heterogeneous nuclear ribonucleoprotein H2(Hnrnph2)	N	Y	Y	Y
HNRPL_MOUSE	heterogeneous nuclear ribonucleoprotein L(Hnrnpl)	N	Y	N	N
HS71A_MOUSE	heat shock protein 1A(Hspa1a)	Y	Y	Y	Y
HS71L_MOUSE	heat shock protein 1-like(Hspa1l)	Y	Y	Y	Y
HSP72_MOUSE	heat shock protein 2(Hspa2)	Y	Y	Y	Y
HSP7C_MOUSE	heat shock protein 8(Hspa8)	Y	Y	Y	Y
HSPB8_MOUSE	heat shock protein 8(Hspb8)	Y	N	N	N
HUWE1_MOUSE	HECT, UBA and WWE domain containing 1(Huwe1)	Y	Y	Y	Y
HXK1_MOUSE	hexokinase 1(Hk1)	N	Y	Y	N
HXK2_MOUSE	hexokinase 2(Hk2)	Y	Y	Y	Y
I2BP2_MOUSE	interferon regulatory factor 2 binding protein 2(Irf2bp2)	Y	Y	Y	Y
I2BPL_MOUSE	interferon regulatory factor 2 binding protein-like(Irf2bpl)	Y	Y	N	N
IDHP_MOUSE	isocitrate dehydrogenase 2 (NADP+), mitochondrial(Idh2)	Y	N	Y	N
IF4A3_MOUSE	eukaryotic translation initiation factor 4A3(Eif4a3)	Y	N	N	N
IF4G1_MOUSE	eukaryotic translation initiation factor 4, gamma 1(Eif4g1)	Y	Y	Y	Y
IF4G3_MOUSE	eukaryotic translation initiation factor 4 gamma, 3(Eif4g3)	Y	N	N	Y
IF5A1_MOUSE	eukaryotic translation initiation factor 5A(Eif5a)	N	Y	N	N
ILK_MOUSE	integrin linked kinase(Ilk)	Y	N	Y	N
IMA1_MOUSE	karyopherin (importin) alpha 2(Kpna2)	Y	Y	Y	Y
IMB1_MOUSE	karyopherin (importin) beta 1(Kpnb1)	Y	N	N	N
IMPA1_MOUSE	inositol (myo)-1(or 4)-monophosphatase 1(Impa1)	N	Y	Y	Y
IPO5_MOUSE	importin 5(Ipo5)	Y	N	Y	N
IPO7_MOUSE	importin 7(Ipo7)	Y	N	N	N
IQCD_MOUSE	IQ motif containing D(Iqcd)	Y	N	N	N
IQGA2_MOUSE	IQ motif containing GTPase activating protein 2(Iqgap2)	N	N	Y	N
IRS2_MOUSE	insulin receptor substrate 2(Irs2)	Y	N	N	N
ITPA_MOUSE	inosine triphosphatase (nucleoside triphosphate pyrophosphatase)(Itpa)	Y	N	N	N
JHD2C_MOUSE	jumonji domain containing 1C(Jmjd1c)	Y	Y	Y	Y
K1B24_MOUSE	kallikrein 1-related peptidase b24(Klk1b24)	Y	N	N	Y
K1C10_MOUSE	keratin 10(Krt10)	Y	Y	Y	Y
K1C13_MOUSE	keratin 13(Krt13)	Y	N	N	N
K1C14_MOUSE	keratin 14(Krt14)	N	Y	N	Y
K1C15_MOUSE	keratin 15(Krt15)	Y	Y	N	Y
K1C16_MOUSE	keratin 16(Krt16)	Y	N	N	Y
K1C17_MOUSE	keratin 17(Krt17)	Y	N	N	N
K1C18_MOUSE	keratin 18(Krt18)	Y	N	N	N
K1C19_MOUSE	keratin 19(Krt19)	Y	N	N	N
K1C42_MOUSE	keratin 42(Krt42)	Y	Y	N	N
K22E_MOUSE	keratin 2(Krt2)	Y	N	N	N
K22O_MOUSE	keratin 76(Krt76)	Y	N	N	N
K2C1B_MOUSE	keratin 77(Krt77)	Y	Y	N	N
K2C5_MOUSE	keratin 5(Krt5)	Y	Y	N	Y
K2C6A_MOUSE	keratin 6A(Krt6a)	Y	Y	N	N
K2C6B_MOUSE	keratin 6B(Krt6b)	Y	Y	N	N
K2C7_MOUSE	keratin 7(Krt7)	Y	N	N	N
K2C73_MOUSE	keratin 73(Krt73)	Y	N	N	N
K2C75_MOUSE	keratin 75(Krt75)	Y	Y	N	Y
K2C79_MOUSE	keratin 79(Krt79)	Y	Y	N	N
K2C8_MOUSE	keratin 8(Krt8)	Y	Y	N	N
KAP0_MOUSE	protein kinase, cAMP dependent regulatory, type I, alpha(Prkar1a)	N	Y	Y	Y
KDM3A_MOUSE	lysine (K)-specific demethylase 3A(Kdm3a)	Y	N	N	N
KDM3B_MOUSE	KDM3B lysine (K)-specific demethylase 3B(Kdm3b)	Y	N	N	N
KIF5A_MOUSE	kinesin family member 5A(Kif5a)	N	Y	N	N
KIF5C_MOUSE	kinesin family member 5C(Kif5c)	N	Y	N	N
KIFC1_MOUSE	kinesin family member C1(Kifc1)	Y	N	N	N
KINH_MOUSE	kinesin family member 5B(Kif5b)	N	Y	N	N
KMT2B_MOUSE	lysine (K)-specific methyltransferase 2B(Kmt2b)	Y	N	N	N
KS6A1_MOUSE	ribosomal protein S6 kinase polypeptide 1(Rps6ka1)	Y	Y	N	N
KS6A2_MOUSE	ribosomal protein S6 kinase, polypeptide 2(Rps6ka2)	Y	N	N	N
KS6A3_MOUSE	ribosomal protein S6 kinase polypeptide 3(Rps6ka3)	Y	Y	Y	Y
LAP2A_MOUSE	thymopoietin(Tmpo)	N	Y	Y	Y
LAP2B_MOUSE	thymopoietin(Tmpo)	N	Y	Y	Y
LARP1_MOUSE	La ribonucleoprotein domain family, member 1(Larp1)	N	Y	Y	Y
LARP4_MOUSE	La ribonucleoprotein domain family, member 4(Larp4)	Y	Y	Y	Y
LBR_MOUSE	lamin B receptor(Lbr)	Y	N	Y	N
LDHC_MOUSE	lactate dehydrogenase C(Ldhc)	N	Y	N	N
LEG1_MOUSE	lectin, galactose binding, soluble 1(Lgals1)	Y	Y	Y	Y
LONM_MOUSE	lon peptidase 1, mitochondrial(Lonp1)	Y	Y	Y	Y
LRC47_MOUSE	leucine rich repeat containing 47(Lrrc47)	Y	Y	Y	Y
MAP4_MOUSE	microtubule-associated protein 4(Map4)	Y	N	N	N
MATR3_MOUSE	matrin 3(Matr3)	Y	N	Y	Y
MCM2_MOUSE	minichromosome maintenance complex component 2(Mcm2)	Y	Y	Y	Y
MCM6_MOUSE	minichromosome maintenance complex component 6(Mcm6)	Y	Y	Y	Y
MEF2D_MOUSE	myocyte enhancer factor 2D(Mef2d)	Y	Y	N	N
MFHA1_MOUSE	malignant fibrous histiocytoma amplified sequence 1(Mfhas1)	N	N	Y	N
MIA3_MOUSE	melanoma inhibitory activity 3(Mia3)	N	Y	N	N
MINT_MOUSE	SPEN homolog, transcriptional regulator (Drosophila)(Spen)	N	Y	Y	Y
MLKL_MOUSE	mixed lineage kinase domain-like(Mlkl)	Y	N	Y	N
MMTA2_MOUSE	RIKEN cDNA 2310033P09 gene(2310033P09Rik)	Y	N	N	N
MOT4_MOUSE	solute carrier family 16 (monocarboxylic acid transporters), member 3(Slc16a3)	N	N	Y	N
MRT4_MOUSE	mRNA turnover 4, ribosome maturation factor(Mrto4)	Y	N	Y	N
MTDC_MOUSE	methylenetetrahydrofolate dehydrogenase (NAD+ dependent), methenyltetrahydrofolate cyclohydrolase(Mthfd2)	Y	N	N	Y
MTF1B_MOUSE	mitochondrial transcription termination factor 1b(Mterf1b)	Y	N	Y	N
MYEF2_MOUSE	myelin basic protein expression factor 2, repressor(Myef2)	Y	N	N	N
MYH10_MOUSE	myosin, heavy polypeptide 10, non-muscle(Myh10)	Y	Y	N	Y
MYH11_MOUSE	myosin, heavy polypeptide 11, smooth muscle(Myh11)	N	Y	N	Y
MYO5A_MOUSE	myosin VA(Myo5a)	Y	Y	N	N
MYT1_MOUSE	myelin transcription factor 1(Myt1)	Y	N	N	N
NAMPT_MOUSE	nicotinamide phosphoribosyltransferase(Nampt)	Y	N	Y	N
NASP_MOUSE	nuclear autoantigenic sperm protein (histone-binding)(Nasp)	Y	Y	Y	Y
NAT10_MOUSE	N-acetyltransferase 10(Nat10)	Y	N	N	N
NCOA2_MOUSE	nuclear receptor coactivator 2(Ncoa2)	Y	N	N	N
NCOR1_MOUSE	nuclear receptor co-repressor 1(Ncor1)	N	Y	Y	Y
NCOR2_MOUSE	nuclear receptor co-repressor 2(Ncor2)	Y	Y	Y	Y
NEMF_MOUSE	nuclear export mediator factor(Nemf)	Y	N	N	N
NFIB_MOUSE	nuclear factor I/B(Nfib)	Y	N	N	N
NFIC_MOUSE	nuclear factor I/C(Nfic)	Y	N	N	N
NOG1_MOUSE	GTP binding protein 4(Gtpbp4)	Y	N	Y	Y
NONO_MOUSE	non-POU-domain-containing, octamer binding protein(Nono)	Y	Y	Y	Y
NOP58_MOUSE	NOP58 ribonucleoprotein(Nop58)	N	N	N	Y
NPM_MOUSE	nucleophosmin 1(Npm1)	N	Y	Y	Y
NSF_MOUSE	N-ethylmaleimide sensitive fusion protein(Nsf)	Y	N	Y	Y
NU155_MOUSE	nucleoporin 155(Nup155)	Y	N	N	N
NUCL_MOUSE	nucleolin(Ncl)	Y	Y	Y	Y
NUDT5_MOUSE	nudix (nucleoside diphosphate linked moiety X)-type motif 5(Nudt5)	Y	N	Y	N
NUP93_MOUSE	nucleoporin 93(Nup93)	Y	N	Y	N
NVL_MOUSE	nuclear VCP-like(Nvl)	Y	Y	Y	Y
OGT1_MOUSE	O-linked N-acetylglucosamine (GlcNAc) transferase (UDP-N-acetylglucosamine:polypeptide-N-acetylglucosaminyl transferase)(Ogt)	Y	N	N	N
OTUD5_MOUSE	OTU domain containing 5(Otud5)	N	Y	Y	Y
P4HA1_MOUSE	procollagen-proline, 2-oxoglutarate 4-dioxygenase (proline 4-hydroxylase), alpha 1 polypeptide(P4ha1)	Y	N	Y	N
P4HA2_MOUSE	procollagen-proline, 2-oxoglutarate 4-dioxygenase (proline 4-hydroxylase), alpha II polypeptide(P4ha2)	N	N	Y	N
P4R3A_MOUSE	SMEK homolog 1, suppressor of mek1 (Dictyostelium)(Smek1)	N	Y	N	N
PAIRB_MOUSE	serpine1 mRNA binding protein 1(Serbp1)	Y	Y	Y	Y
PCKGM_MOUSE	phosphoenolpyruvate carboxykinase 2 (mitochondrial)(Pck2)	Y	N	N	N
PCNP_MOUSE	PEST proteolytic signal containing nuclear protein(Pcnp)	Y	Y	Y	Y
PDC6I_MOUSE	programmed cell death 6 interacting protein(Pdcd6ip)	N	Y	Y	Y
PDIA3_MOUSE	protein disulfide isomerase associated 3(Pdia3)	Y	N	N	N
PDIA6_MOUSE	protein disulfide isomerase associated 6(Pdia6)	N	Y	N	N
PDK1_MOUSE	pyruvate dehydrogenase kinase, isoenzyme 1(Pdk1)	Y	N	N	N
PDS5A_MOUSE	PDS5 cohesin associated factor A(Pds5a)	Y	N	N	N
PDS5B_MOUSE	PDS5 cohesin associated factor B(Pds5b)	Y	N	N	N
PERI_MOUSE	peripherin(Prph)	Y	Y	Y	Y
PERQ2_MOUSE	GRB10 interacting GYF protein 2(Gigyf2)	Y	Y	N	N
PESC_MOUSE	pescadillo ribosomal biogenesis factor 1(Pes1)	Y	N	Y	N
PF21B_MOUSE	PHD finger protein 21B(Phf21b)	Y	N	N	N
PFKAL_MOUSE	phosphofructokinase, liver, B-type(Pfkl)	N	N	Y	N
PFKAP_MOUSE	phosphofructokinase, platelet(Pfkp)	Y	Y	Y	Y
PHB_MOUSE	prohibitin(Phb)	N	Y	Y	Y
PHX2A_MOUSE	paired-like homeobox 2a(Phox2a)	Y	N	N	N
PHX2B_MOUSE	paired-like homeobox 2b(Phox2b)	Y	N	Y	N
PININ_MOUSE	pinin(Pnn)	Y	Y	N	N
PLAP_MOUSE	phospholipase A2, activating protein(Plaa)	Y	N	N	N
PLEC_MOUSE	plectin(Plec)	Y	Y	N	N
PMVK_MOUSE	phosphomevalonate kinase(Pmvk)	Y	N	N	N
PP1RA_MOUSE	protein phosphatase 1, regulatory subunit 10(Ppp1r10)	Y	Y	N	Y
PPAC_MOUSE	acid phosphatase 1, soluble(Acp1)	N	Y	Y	N
PPIA_MOUSE	peptidylprolyl isomerase A(Ppia)	Y	Y	N	N
PRC2C_MOUSE	proline-rich coiled-coil 2C(Prrc2c)	Y	Y	N	Y
PRDX4_MOUSE	peroxiredoxin 4(Prdx4)	Y	Y	Y	Y
PRDX6_MOUSE	peroxiredoxin 6(Prdx6)	Y	N	Y	N
PRP4B_MOUSE	pre-mRNA processing factor 4B(Prpf4b)	Y	Y	N	Y
PRPF3_MOUSE	pre-mRNA processing factor 3(Prpf3)	Y	Y	N	N
PSD12_MOUSE	proteasome (prosome, macropain) 26S subunit, non-ATPase, 12(Psmd12)	Y	N	N	N
PSMD3_MOUSE	proteasome (prosome, macropain) 26S subunit, non-ATPase, 3(Psmd3)	Y	N	Y	N
PSME3_MOUSE	proteaseome (prosome, macropain) activator subunit 3 (PA28 gamma, Ki)(Psme3)	N	Y	N	N
PUF60_MOUSE	poly-U binding splicing factor 60(Puf60)	Y	Y	N	N
PUR2_MOUSE	phosphoribosylglycinamide formyltransferase(Gart)	Y	Y	Y	Y
PYRG1_MOUSE	cytidine 5'-triphosphate synthase(Ctps)	Y	N	Y	N
QCR1_MOUSE	ubiquinol-cytochrome c reductase core protein 1(Uqcrc1)	Y	N	N	N
QCR2_MOUSE	ubiquinol cytochrome c reductase core protein 2(Uqcrc2)	Y	N	N	N
RANB3_MOUSE	RAN binding protein 3(Ranbp3)	Y	Y	N	N
RANG_MOUSE	RAN binding protein 1(Ranbp1)	Y	N	N	N
RANT_MOUSE	RAS-like, family 2, locus 9(Rasl2-9)	N	Y	N	N
RBBP6_MOUSE	retinoblastoma binding protein 6(Rbbp6)	Y	N	N	N
RBM10_MOUSE	RNA binding motif protein 10(Rbm10)	Y	Y	N	Y
RBM12_MOUSE	RNA binding motif protein 12(Rbm12)	Y	N	N	N
RBM25_MOUSE	RNA binding motif protein 25(Rbm25)	Y	N	N	N
RBM33_MOUSE	RNA binding motif protein 33(Rbm33)	Y	N	N	N
RBP2_MOUSE	RAN binding protein 2(Ranbp2)	Y	N	Y	N
RINI_MOUSE	ribonuclease/angiogenin inhibitor 1(Rnh1)	Y	Y	Y	Y
RL10L_MOUSE	ribosomal protein L10-like(Rpl10l)	N	N	Y	N
RL11_MOUSE	ribosomal protein L11(Rpl11)	Y	Y	Y	Y
RL12_MOUSE	ribosomal protein L12(Rpl12)	N	Y	N	N
RL14_MOUSE	ribosomal protein L14(Rpl14)	Y	Y	Y	Y
RL18A_MOUSE	ribosomal protein L18A(Rpl18a)	Y	Y	Y	Y
RL21_MOUSE	ribosomal protein L21(Rpl21)	Y	Y	N	Y
RL23_MOUSE	60S ribosomal protein L23(LOC100044627)	Y	Y	Y	Y
RL27A_MOUSE	ribosomal protein L27A(Rpl27a)	Y	Y	Y	Y
RL28_MOUSE	ribosomal protein L28(Rpl28)	Y	Y	Y	Y
RL29_MOUSE	ribosomal protein L29(Rpl29)	Y	Y	Y	Y
RL35A_MOUSE	ribosomal protein L35A(Rpl35a)	Y	N	N	N
RL40_MOUSE	ubiquitin A-52 residue ribosomal protein fusion product 1(Uba52)	N	Y	Y	Y
RL5_MOUSE	ribosomal protein L5(Rpl5)	Y	N	Y	N
RL6_MOUSE	ribosomal protein L6(Rpl6)	Y	Y	Y	Y
RL7A_MOUSE	ribosomal protein L7A(Rpl7a)	Y	Y	Y	Y
RM18_MOUSE	mitochondrial ribosomal protein L18(Mrpl18)	Y	N	N	N
RN213_MOUSE	ring finger protein 213(Rnf213)	Y	N	N	N
ROA3_MOUSE	heterogeneous nuclear ribonucleoprotein A3(Hnrnpa3)	Y	N	N	Y
RPN1_MOUSE	ribophorin I(Rpn1)	Y	Y	Y	Y
RRP12_MOUSE	ribosomal RNA processing 12 homolog (S. cerevisiae)(Rrp12)	N	N	Y	N
RRP44_MOUSE	DIS3 homolog, exosome endoribonuclease and 3'-5' exoribonuclease(Dis3)	Y	N	N	N
RS12_MOUSE	ribosomal protein S12(Rps12)	Y	Y	Y	Y
RS14_MOUSE	ribosomal protein S14(Rps14)	Y	Y	Y	Y
RS21_MOUSE	ribosomal protein S21(Rps21)	N	N	Y	N
RS27_MOUSE	ribosomal protein S27, retrogene(Rps27rt)	Y	Y	Y	Y
RS27A_MOUSE	ribosomal protein S27A(Rps27a)	Y	N	N	N
RS27L_MOUSE	ribosomal protein S27-like(Rps27l)	Y	N	Y	Y
RS5_MOUSE	ribosomal protein S5(Rps5)	Y	Y	N	N
RSSA_MOUSE	ribosomal protein SA(Rpsa)	N	N	Y	N
RTCB_MOUSE	RNA 2',3'-cyclic phosphate and 5'-OH ligase(Rtcb)	N	N	Y	N
RUVB1_MOUSE	RuvB-like protein 1(Ruvbl1)	Y	Y	N	N
S10A6_MOUSE	S100 calcium binding protein A6 (calcyclin)(S100a6)	Y	N	N	N
S61A1_MOUSE	Sec61 alpha 1 subunit (S. cerevisiae)(Sec61a1)	Y	N	N	N
S61A2_MOUSE	Sec61, alpha subunit 2 (S. cerevisiae)(Sec61a2)	Y	N	N	N
SAMH1_MOUSE	SAM domain and HD domain, 1(Samhd1)	Y	Y	Y	Y
SART3_MOUSE	squamous cell carcinoma antigen recognized by T cells 3(Sart3)	Y	Y	N	N
SCFD1_MOUSE	Sec1 family domain containing 1(Scfd1)	N	N	Y	N
SET_MOUSE	SET nuclear oncogene(Set)	N	Y	N	N
SF01_MOUSE	splicing factor 1(Sf1)	Y	Y	Y	Y
SF3B1_MOUSE	splicing factor 3b, subunit 1(Sf3b1)	Y	Y	Y	Y
SFPQ_MOUSE	splicing factor proline/glutamine rich (polypyrimidine tract binding protein associated)(Sfpq)	Y	Y	Y	Y
SI1L2_MOUSE	signal-induced proliferation-associated 1 like 2(Sipa1l2)	Y	N	N	N
SIN3A_MOUSE	transcriptional regulator, SIN3A (yeast)(Sin3a)	Y	N	N	N
SMAP_MOUSE	RIKEN cDNA 1110004F10 gene(1110004F10Rik)	Y	Y	N	N
SMC4_MOUSE	structural maintenance of chromosomes 4(Smc4)	Y	N	N	N
SMCA4_MOUSE	SWI/SNF related, matrix associated, actin dependent regulator of chromatin, subfamily a, member 4(Smarca4)	Y	Y	Y	Y
SMCA5_MOUSE	SWI/SNF related, matrix associated, actin dependent regulator of chromatin, subfamily a, member 5(Smarca5)	Y	N	Y	Y
SNW1_MOUSE	SNW domain containing 1(Snw1)	N	Y	N	N
SON_MOUSE	Son DNA binding protein(Son)	Y	N	N	N
SP130_MOUSE	Sin3A associated protein(Sap130)	Y	Y	Y	Y
SPAG7_MOUSE	sperm associated antigen 7(Spag7)	Y	N	N	N
SPB1_MOUSE	FtsJ RNA methyltransferase homolog 3 (E. coli)(Ftsj3)	Y	N	N	N
SPEE_MOUSE	spermidine synthase(Srm)	Y	N	N	N
SR140_MOUSE	U2 snRNP-associated SURP domain containing(U2surp)	Y	N	N	N
SRP68_MOUSE	signal recognition particle 68(Srp68)	Y	N	Y	N
SRRM2_MOUSE	serine/arginine repetitive matrix 2(Srrm2)	Y	Y	Y	Y
SRSF6_MOUSE	serine/arginine-rich splicing factor 6(Srsf6)	Y	N	N	N
STAT3_MOUSE	signal transducer and activator of transcription 3(Stat3)	Y	N	N	N
STIP1_MOUSE	stress-induced phosphoprotein 1(Stip1)	N	N	N	Y
STT3A_MOUSE	STT3, subunit of the oligosaccharyltransferase complex, homolog A (S. cerevisiae)(Stt3a)	Y	N	N	N
SUGP1_MOUSE	SURP and G patch domain containing 1(Sugp1)	Y	Y	Y	Y
SYFA_MOUSE	phenylalanyl-tRNA synthetase, alpha subunit(Farsa)	Y	N	N	N
SYIC_MOUSE	isoleucine-tRNA synthetase(Iars)	Y	Y	Y	Y
SYMPK_MOUSE	symplekin(Sympk)	Y	N	N	N
SYVC_MOUSE	valyl-tRNA synthetase(Vars)	Y	Y	Y	Y
SYYC_MOUSE	tyrosyl-tRNA synthetase(Yars)	Y	Y	Y	Y
TAGL2_MOUSE	transgelin 2(Tagln2)	Y	Y	Y	Y
TANC2_MOUSE	tetratricopeptide repeat, ankyrin repeat and coiled-coil containing 2(Tanc2)	Y	N	N	N
TBA1C_MOUSE	tubulin, alpha 1C(Tuba1c)	Y	N	Y	Y
TBA3_MOUSE	tubulin, alpha 3A(Tuba3a)	N	Y	Y	Y
TBA4A_MOUSE	tubulin, alpha 4A(Tuba4a)	N	N	N	Y
TBA8_MOUSE	tubulin, alpha 8(Tuba8)	Y	Y	Y	Y
TBAL3_MOUSE	tubulin, alpha-like 3(Tubal3)	Y	N	N	Y
TBB2B_MOUSE	tubulin, beta 2B class IIB(Tubb2b)	N	Y	N	N
TBB4A_MOUSE	tubulin, beta 4A class IVA(Tubb4a)	N	Y	Y	Y
TCPB_MOUSE	chaperonin containing Tcp1, subunit 2 (beta)(Cct2)	Y	Y	Y	Y
TCPD_MOUSE	chaperonin containing Tcp1, subunit 4 (delta)(Cct4)	Y	Y	Y	Y
TCPE_MOUSE	chaperonin containing Tcp1, subunit 5 (epsilon)(Cct5)	Y	Y	Y	Y
TCPG_MOUSE	chaperonin containing Tcp1, subunit 3 (gamma)(Cct3)	Y	Y	Y	Y
TCPH_MOUSE	chaperonin containing Tcp1, subunit 7 (eta)(Cct7)	Y	Y	Y	Y
TCPQ_MOUSE	chaperonin containing Tcp1, subunit 8 (theta)(Cct8)	Y	Y	Y	Y
TCPW_MOUSE	chaperonin containing Tcp1, subunit 6b (zeta)(Cct6b)	Y	Y	N	Y
TCRG1_MOUSE	transcription elongation regulator 1 (CA150)(Tcerg1)	Y	Y	N	N
TF2AA_MOUSE	general transcription factor II A, 1(Gtf2a1)	Y	Y	Y	Y
TFR1_MOUSE	transferrin receptor(Tfrc)	Y	N	N	N
THIO_MOUSE	thioredoxin 1(Txn1)	N	Y	Y	N
THTM_MOUSE	mercaptopyruvate sulfurtransferase(Mpst)	Y	N	N	N
TIF1B_MOUSE	tripartite motif-containing 28(Trim28)	Y	Y	Y	Y
TIM50_MOUSE	translocase of inner mitochondrial membrane 50(Timm50)	N	N	Y	Y
TIPRL_MOUSE	TIP41, TOR signalling pathway regulator-like (S. cerevisiae)(Tiprl)	Y	Y	N	Y
TITIN_MOUSE	titin(Ttn)	Y	N	Y	N
TLE1_MOUSE	transducin-like enhancer of split 1(Tle1)	Y	N	N	N
TLE3_MOUSE	transducin-like enhancer of split 3(Tle3)	Y	Y	N	N
TLE4_MOUSE	transducin-like enhancer of split 4(Tle4)	Y	N	N	N
TM263_MOUSE	transmembrane protein 263(Tmem263)	Y	N	N	N
TNPO1_MOUSE	transportin 1(Tnpo1)	Y	Y	Y	Y
TOP1_MOUSE	topoisomerase (DNA) I(Top1)	Y	N	N	N
TOP2B_MOUSE	topoisomerase (DNA) II beta(Top2b)	Y	N	N	N
TOX_MOUSE	thymocyte selection-associated high mobility group box(Tox)	N	N	Y	N
TOX3_MOUSE	TOX high mobility group box family member 3(Tox3)	N	N	Y	N
TOX4_MOUSE	TOX high mobility group box family member 4(Tox4)	Y	Y	Y	Y
TPP2_MOUSE	tripeptidyl peptidase II(Tpp2)	Y	Y	Y	Y
TPR_MOUSE	translocated promoter region, nuclear basket protein(Tpr)	Y	Y	Y	Y
TPX2_MOUSE	TPX2, microtubule-associated(Tpx2)	Y	N	N	N
TRM2A_MOUSE	TRM2 tRNA methyltransferase 2A(Trmt2a)	Y	N	N	N
TRPS1_MOUSE	trichorhinophalangeal syndrome I (human)(Trps1)	Y	N	Y	N
TTLL7_MOUSE	tubulin tyrosine ligase-like family, member 7(Ttll7)	Y	Y	N	N
TXNL1_MOUSE	thioredoxin-like 1(Txnl1)	Y	N	N	N
TXTP_MOUSE	solute carrier family 25 (mitochondrial carrier, citrate transporter), member 1(Slc25a1)	Y	N	N	N
UBA1_MOUSE	ubiquitin-like modifier activating enzyme 1(Uba1)	Y	Y	N	N
UBAP2_MOUSE	ubiquitin-associated protein 2(Ubap2)	N	Y	N	N
UBC_MOUSE	ubiquitin C(Ubc)	N	N	Y	N
UBP10_MOUSE	ubiquitin specific peptidase 10(Usp10)	Y	N	N	N
UBP2L_MOUSE	ubiquitin-associated protein 2-like(Ubap2l)	Y	Y	N	N
UBP5_MOUSE	ubiquitin specific peptidase 5 (isopeptidase T)(Usp5)	Y	Y	N	N
UBR4_MOUSE	ubiquitin protein ligase E3 component n-recognin 4(Ubr4)	Y	Y	Y	Y
UCHL1_MOUSE	ubiquitin carboxy-terminal hydrolase L1(Uchl1)	Y	Y	N	Y
UMPS_MOUSE	uridine monophosphate synthetase(Umps)	Y	N	Y	Y
USP9X_MOUSE	ubiquitin specific peptidase 9, X chromosome(Usp9x)	Y	Y	N	Y
VATB2_MOUSE	ATPase, H+ transporting, lysosomal V1 subunit B2(Atp6v1b2)	Y	Y	N	N
VATC1_MOUSE	ATPase, H+ transporting, lysosomal V1 subunit C1(Atp6v1c1)	Y	N	N	N
VATH_MOUSE	ATPase, H+ transporting, lysosomal V1 subunit H(Atp6v1h)	Y	N	N	N
VCIP1_MOUSE	valosin containing protein (p97)/p47 complex interacting protein 1(Vcpip1)	Y	N	Y	N
VDAC2_MOUSE	voltage-dependent anion channel 2(Vdac2)	Y	N	Y	Y
VDAC3_MOUSE	voltage-dependent anion channel 3(Vdac3)	Y	Y	Y	Y
VIGLN_MOUSE	high density lipoprotein (HDL) binding protein(Hdlbp)	Y	Y	N	N
VIME_MOUSE	vimentin(Vim)	Y	N	Y	N
WDHD1_MOUSE	WD repeat and HMG-box DNA binding protein 1(Wdhd1)	N	Y	Y	Y
WRIP1_MOUSE	Werner helicase interacting protein 1(Wrnip1)	Y	N	Y	N
XCL1_MOUSE	chemokine (C motif) ligand 1(Xcl1)	Y	N	N	N
XPO1_MOUSE	exportin 1(Xpo1)	Y	Y	Y	Y
XPO2_MOUSE	chromosome segregation 1-like (S. cerevisiae)(Cse1l)	Y	Y	Y	Y
XPO5_MOUSE	exportin 5(Xpo5)	Y	Y	N	N
YETS2_MOUSE	YEATS domain containing 2(Yeats2)	Y	N	N	N
YLPM1_MOUSE	YLP motif containing 1(Ylpm1)	Y	Y	Y	Y
ZEB2_MOUSE	zinc finger E-box binding homeobox 2(Zeb2)	Y	N	N	N
ZFR_MOUSE	zinc finger RNA binding protein(Zfr)	Y	Y	Y	Y
ZN148_MOUSE	zinc finger protein 148(Zfp148)	Y	N	N	N
ZN516_MOUSE	zinc finger protein 516(Zfp516)	Y	N	N	N
ZN609_MOUSE	zinc finger protein 609(Zfp609)	Y	N	Y	N
ZO1_MOUSE	tight junction protein 1(Tjp1)	Y	N	N	N
