# Supplementary material for: The ataxin-1 interactome reveals direct connection with multiple disrupted nuclear transport pathways
Source: Nat Commun. 2020 Jul 3;11:3343. doi: 10.1038/s41467-020-17145-0 (PMC7334205; doi:10.1038/s41467-020-17145-0)
Supplement: Supplementary file 7 — Source Data [file 41467_2020_17145_MOESM7_ESM.xlsx]

## Sheet: Fig 2A-D
Fig 2A: specific nuclear fluorescence	vc fos + vn junWT	vc delta fos + vn junWT			Fig 2B: specific nuclear fluorescence	VC 85Q + VN CIC	VC 85Q CIC binding mut + VN CIC			Fig 2C: specific nuclear fluorescence	VC 85Q + VN Impa2	VC 85Q CIC binding mut + VN Impa2			Fig 2D: specific nuclear fluorescence	VC 85Q + VN Impa2	VC 85Q NLS mut + VN Impa2	VC 85Q + VN Impa2 NLS mut	VC 85Q + VN Impa2 deltaIBB
	0.309487	0.388131				1.30476	0.163599				2.04045	0.080436				1.37077	0.289817	1.24481	0.336406
	1.1774	0.048205				2.41133	0.062064				0.594036	0.484786				0.538071	0.239105	0.278995	2.25502
	1.38559	0.388334				2.28757	0.696566				0.461145	0.938039				0.830731	0.154587	0.570979	1.67863
	0.540473	0.056244				0.350458	0.29105				0.520094	1.3477				0.514063	0.439814	0.897789	0.967407
	0.660807	0.45638				0.391756	0.223206				0.877445	1.27446				1.5076	0.836885	0.614748	2.41926
	1.04185	0.191217				0.188334	0.149734				0.491548	1.12185				1.56373	0.420288	0.628092	0.821973
	1.57824	0.207803				1.31546	0.701315				0.14881	0.972919				1.50757	0.252048	0.202973	0.201032
	1.02631	0.156949				1.39517	0.121325				1.71794	0.819885				2.01119	0.148668	0.537099	0.636862
	1.53626	0.200085				0.843685	0.224546				0.282784	0.511122				0.609901	0.398854	0.525663	1.61168
	1.15254	0.245331				0.199825	0.332477				2.62066	0.240481				0.599205	0.14989	0.379412	0.777353
	1.30769	0.087792				0.199825	0.346419				0.222449	0.272769				0.533833	0.596933	0.359779	0.748612
	1.59153	0.329669				0.340312	0.205321				0.832391	0.265085				0.477165	0.230488	0.887628	0.54163
	1.35021	0.131532				0.340312	0.096959				1.07244	0.141546				0.936179	0.544294	0.092889	0.286299
	1.40882	0.376983				0.629095	0.142984				0.782707	0.678268				1.11706	0.364997	0.974612	3.19521
	1.41455	0.319405				0.656842	0.626262				1.51321	0.313465				0.39989	0.36322	0.492642	0.645929
	1.60609	0.220557				0.27765	0.080631				0.857128	1.12434				1.51921	0.34096	0.846405	0.787865
	0.047303	0.151774				0.462008	0.362339				0.617875	0.237117				0.182169	0.187095	0.328956	0.980854
	1.29103	0.040378				0.151518	0.092565				1.78512	0.106254				1.0898	0.544233	0.992468	2.95091
	0.151197	0.098801				0.372281	0.107946				0.60476	0.490849				1.05842	0.750599	0.331373	3.92833
	1.05826	0.058787				1.24712	0.422264				0.988815	0.594448				1.23369	0.453179	0.575629	2.0937
	0.155498	0.369988				0.488596	0.037551				0.938094	0.812746				1.53259	0.290702	0.388185	2.60292
	0.745366	0.277299				2.44629	0.190882				0.144884	0.10821				0.837314	0.330089	0.140471	0.302401
	1.57627	0.153346				0.836615	0.295998				0.135182	1.3901				0.411323	0.555827	0.193573	1.71092
	1.23323	0.120933				0.937193	0.204314				0.730675	1.02794				0.780581	0.517794	0.769994	1.52833
	0.46707	0.246888				0.870566	0.316678				0.660707	0.380251				0.975152	0.57174	0.164359	0.266753
	1.37939	0.052002				0.577874	0.382846				1.07566	0.707761				0.693674	0.702732	1.2616	0.318565
	1.39237	0.090578				2.49415	0.268689				0.707878	0.541314				0.317284	0.989898	0.160848	2.97802
	1.52506	0.131916				2.09916	0.060406				0.70501	0.390094				0.361974	0.223032	0.300972	1.53047
	1.10983	0.0334				0.425563	0.073983				1.42235	0.425373				0.254123	0.46147	0.509775	0.484273
	0.870136	0.169146				1.35152	0.101415				2.26861	1.67431				0.34089	0.354147	1.11893	2.71119
	0.027891	0.413728				2.30623	0.206811				2.41262	1.53124				0.355128	0.357083	0.438139	2.73908
	1.1425	0.294326				0.409304	0.308365				0.451848	1.32725				0.264109	0.886926	0.57968	2.74715
	1.52335	0.496124				0.976006	0.062874				1.33512	0.2579				0.880967	1.04904	0.235969	0.723212
	1.58755	0.653601				0.546291	0.45349				1.76841	0.302691				0.185919	0.294123	1.70264	1.72553
	0.637256	0.052205				1.62774	0.306713				0.683886	0.997463				0.408624	0.529686	0.88957	0.199856
	0.041906	0.665224				0.913422	0.173703				1.91558	1.50468				0.346989	0.810831	1.46907	1.16467
	0.18453	0.213836				2.11346	0.326111				0.095166	0.331814				0.308997	1.21545	1.0995	0.437266
	1.18841	0.643385				2.20654	0.007716				1.51651	0.42463				1.10835	0.996782	0.395297	0.263729
	0.180427	0.621668				1.46729	0.364236				1.69613	1.00505				1.5975	0.495607	0.25445	0.356374
	0.951463	0.53967				1.81397	0.219122				1.73232	1.10478				0.24943	1.13329	0.313721	0.471771
	1.55986	0.048933				0.357969	0.47045				3.01792	0.720295				0.967661	0.6332	1.49463	0.854216
	0.127365	0.33604				0.32337	0.453369				0.453477	0.803994				0.419086	1.16321	0.654871	1.17366
	1.62995	0.163241				0.99589	0.225594				0.550163	1.11346				1.0986	0.546051	0.567981	0.23207
	1.6191	0.273578				2.14107	0.09053				0.375716	0.322126				0.525626	0.48956	0.81166	1.41772
	1.61947	0.144039				0.616027	0.114882				0.56385	0.208477				1.75461	0.909052	0.235648	1.84235
	1.62835	0.244991				0.347984	0.143776				0.688353	0.351792				0.516025	0.308343	0.142837	0.67655
	0.591965	0.053916				0.169569	0.051701				0.359048	1.17218				1.11093	0.380816	0.5745	0.957684
	0.709555	0.090579				0.585576	0.432585				0.499324	1.83996				2.53432	0.477138	0.990219	0.891758
	0.689859	0.108991				0.537925	0.122618				1.0637	0.407722				1.51097	0.364352	1.19301	0.201219
	1.14452	0.204081				1.53765	0.240096				1.75399	0.379064				0.664792	0.603227	0.14448	0.47091
	0.689859	0.117826				0.419425	0.107834				0.538216	0.63573				0.84266	0.694103	0.184363	1.26974
	1.14452	0.106752				2.39687	0.146717				0.236485	0.702814				1.72934	0.214076	0.249133	0.170537
	1.4926	0.017966				0.342622	0.095079				1.41773	0.455721				1.27407	0.273535	0.138924	3.77033
	1.56134	0.249444				1.36913	0.030453				0.38397	0.365365				1.08304	0.467554	0.183167	0.93132
	1.51803	0.01743				0.589396	0.093737				0.241172	1.33525				0.251689	0.199938	1.55344	3.4203
	1.52327	0.294584				0.753171	0.066116				0.858043	0.866413				1.33593	0.260093	0.828915	1.58982
	0.609126	0.228823				4.38545	0.094674				1.38493	0.65791				0.428357	0.377992	1.01253	2.3631
	0.33591	0.026093				1.58366	0.089256				1.08778	0.170786				1.08822	0.302413	0.561485	0.313584
	0.478894	0.252451				3.63174	0.053814				2.04416	0.163303				0.489344	0.55892	1.00023	0.248477
	0.237528	0.134967				2.5587	0.248284				0.141813	0.142505				1.59556	0.350155	1.01934	2.50094
	0.242531	0.032765				0.384276	0.27325				0.275659	1.07104				1.52951	0.679827	1.18097	0.201095
	0.515665	0.151095				0.29034	0.061187				2.74144	0.76862				1.37731	0.902101	0.655075	0.256955
	0.707843	0.182476				1.17304	0.420296				1.70532	1.26605				2.28971	0.385453	0.596655	2.04384
	1.43727	0.566852				0.945075	0.659968				0.344501	1.06407				1.19864	1.45988	0.427823	2.33359
	1.30591	0.177629				0.995832	0.281232				0.252695	0.887529				1.93475	0.737619	0.454948	3.71005
	1.4634	0.167989				1.65242	0.076733				1.69959	0.523136				1.9841	1.15692	0.117166	3.1528
	1.58435	0.578567				0.325067	0.189004				1.76109	0.613251				1.88617	0.152666	0.375966	0.302566
	0.583273	0.227193				0.987052	0.290608				0.939658	0.75697				0.557233	0.545867	0.274299	0.646059
	1.49975	0.754805				0.380027	0.321767				0.229003	0.693017				0.276517	0.648337	0.411198	1.56375
	0.792276	0.984591				0.136183	0.083864				0.05427	0.591222				0.343735	0.626689	0.336705	0.384462
	1.42765	0.836188				0.388962	0.063169				0.179159	0.640204				0.207084	1.07106	0.392434	0.320942
	0.444109	0.822053				1.1417	0.073295				0.626484	0.070554				0.125716	0.700791	1.06014	0.207249
	1.2638	1.02622				0.766871	0.077224				0.043233	0.306334				0.142896	0.648176	0.444203	3.75579
	0.325628	0.203879				1.60438	0.08598				3.01161	0.181853				2.0442	0.571372	0.488373	0.893097
	1.12183	0.173479				0.631374	1.60703				0.104703	0.303688				0.69	0.585417	0.257569	2.46697
	0.466053	0.358373				0.237495	0.405495				1.73204	0.073264				0.75111	1.15889	0.163112	0.346249
	1.58599	0.622555				0.198057	1.19717				2.08453	0.888582				0.526309	0.333702	0.291282	1.52631
	0.766491	0.586053				0.296864	0.62092				1.17922	0.627204				0.965881	0.15292	0.574653	0.873673
	1.17409	0.571748				1.33326	1.07221				0.95605	1.63756				0.736259	0.96497	0.223584	0.542714
	0.511681	0.493551				0.803062	0.477405				1.38006	0.993372				0.922732	0.400576	0.469427	0.992218
	1.21125	0.317674				0.280116	0.308133				1.51225	0.812384				2.18318	0.638759	1.24627	0.86645
	1.23646	0.360627				0.730964	0.932655				0.691303	1.23964				1.69534	0.454778	0.328291	0.390782
	1.24859	0.124057				1.71907	1.04906				0.477692	1.11686				2.45133	0.493062	0.210586	0.528731
	0.266946	0.448685				0.652761	0.36733				0.257493	1.55326				0.444483	0.602851	0.613078	1.16709
	1.20708	0.203942				0.733622	0.606362				0.136045	0.554959				1.45848	0.806783	0.263158	2.10986
	1.258	0.013355				0.294011	0.256821				2.13878	0.336363				1.06828	0.292097	0.285134	0.814997
	1.1655	0.733865				0.203707	0.637488				3.24813	0.558013				1.67572	0.410783	0.313754	0.956325
	1.24265	0.432394				0.203544	0.660362				1.27083	0.384123				0.210271	0.155625	0.580399	0.3651
	1.25509	0.010022				0.518911	1.7777				0.358887	0.110305				1.39397	0.121549	1.01269	1.01428
	1.23286	0.61756				0.30029	0.261535				1.14975	0.139063				1.66698	0.185236	0.287248	0.241095
	1.25714	1.07271				2.95851	0.143359				0.111094	1.50161				1.41633	0.395381	0.396201	0.15131
	0.345331	0.679714				0.945984	0.55079				0.269045	0.802748				1.31536	1.06307	0.910865	0.309268
	1.23044	0.65831				4.21517	0.640895				0.696101	1.30751				0.283874	0.196888	1.12286	0.219982
	0.010865	0.231578				2.17532	0.090023				0.042044	1.04163				0.518582	0.806095	0.515185	0.781181
	0.124152	0.283192				1.23955	0.640555				0.526497	0.591164				0.362216	0.92303	1.05895	0.277059
	1.25406	0.522464				1.57706	1.8317				0.456223	1.01969				0.323442	0.431996	0.780485	0.921308
	1.20695	1.0837				2.98991	0.109209				0.100881	0.067907				1.76876	0.383072	0.809867	1.77886
	1.24315	0.751179				0.385962	0.252627				2.90483	0.962913				0.459301	0.650572	1.40155	1.50881
	1.26084	0.774602				0.891594	0.738862				2.51751	0.882967				1.90596	0.265101	0.489326	1.31025
	1.26285	0.396711				0.170845	0.768872				1.6786	0.940202				0.734	0.463355	1.70417	1.55102
	1.25168	0.696873				0.151514	0.142626				0.067403	0.818055				0.282663	0.265959	1.52367	1.14306
	0.008796	1.07222				0.192076	0.711216									0.452543	1.41288	1.21076	2.02361
	1.25084	0.897261				0.706565	0.105217									2.14978	0.444235	0.843574	0.437865
	1.08912	1.04237				0.172706	1.11501									1.69139	0.795907	1.26888	2.45284
	1.20638	0.849881				0.269046	0.329215									0.217117	0.676468	2.08199	2.9606
	0.917342	0.845784				0.365617	0.689595									0.469139	0.266633	1.50327	0.649432
	1.25671	1.10369				0.150402	0.936116									0.555856	1.25182	0.690302	1.92146
	0.706901	0.542384				0.112967	0.653596									0.70066	0.571048	0.845162	0.832607
	1.21011	0.445523				0.726594	0.202295									1.37134	0.654444	2.13739	0.390042
	1.25413	0.44723				0.821694	1.57495									2.55592	0.731695	0.783997	1.394
	0.428213	0.412749				0.161437	0.773457									1.47287	0.467149	0.728277	1.7834
	0.04169	0.452458				0.989093	0.219569									1.77146	0.323754	1.76178	0.226059
	1.26136	0.463133				0.302943	2.96501									0.184588	0.188306	1.81878	0.87423
	1.25934	0.674809				0.05153	1.28385									2.14185	0.783721	2.19016	1.41268
	0.008503	0.321271				4.05126	0.782057									1.50784	1.30192	1.29413	0.877505
	1.25648	0.2731				1.0331	1.54061									1.21888	0.16906	1.13878	1.33705
	1.23536	0.532521				0.629102	0.427616									1.39838	0.570517	1.06996	0.363867
	0.007237	0.755349				1.22568	0.232461									2.04045	1.1522	1.57525	0.312466
	1.24101	0.031343				1.01956	1.00088									0.594036	0.662741	0.26405	0.806622
	0.299308	1.11907				1.63885	0.221103									0.461145	0.975995	0.556705	0.932824
	1.25747	0.566255				1.00372	0.149891									0.520094	0.9765	1.41311	1.1507
	1.25314	1.02271				1.1285	0.582837									0.877445	0.822183	2.19007	0.358848
	0.460241	0.279903				2.55958	0.105342									0.491548	0.486111	0.666321	1.40441
	1.26014	1.15366				0.56654	0.367314									0.14881	0.53563	0.459437	0.276052
	1.24259	1.00935				2.38432	0.42529									1.71794	0.730732	0.481072	1.84421
	1.24969	1.06118				1.17064	0.255702									0.282784	0.730347	0.735159	0.212565
	1.25582	1.02542				0.258143	0.222094									2.62066	0.735363	1.07172	1.55839
	1.22272	0.931116				0.127074	0.355382									0.222449	1.2202	0.356095	1.50637
	1.25648	1.01131				0.741322	0.437839									0.832391	0.227996	1.83257	2.21069
	1.14733	0.282876				0.294351	0.165144									1.07244	0.293288	0.274879	0.14275
	1.22772	0.415611				3.97146	0.119417									0.782707	0.475212	2.27443	0.39714
	1.25066	0.156948				0.693226	0.246508									1.51321	0.116533
	0.102004	0.18726				0.273345	0.181119									0.857128	0.203763
	1.26107	0.490396				1.6628	1.31682									0.617875	0.304578
	1.26025	0.098989				0.635026	0.199084									1.78512	0.359105
	1.23822	0.151558				0.364884	0.253992									0.60476	1.40962
	1.21823	0.871506				0.043824	0.67021									0.988815	0.318131
	1.23687	0.015825				0.33755	1.07293									0.938094	0.912603
	0.385739	0.878597				0.402324	1.55567									0.144884	0.260443
	0.087534	0.237477				2.15127	1.79635									0.135182	0.122122
	1.14245	0.032302				0.147501	0.40086									0.730675	0.893179
	1.10066	0.988903				0.234522	0.669625									0.660707	0.547143
	1.23674	1.07215				1.61266	2.00735									1.07566	0.449703
	1.24766	0.438435				2.85666	0.183152									0.707878	0.386939
	1.22779	0.15715				0.157036	0.109264									0.70501	0.97194
	0.199741	0.010277				0.830241	0.438908									1.42235	0.609274
	1.22619	0.122816				1.08458	0.467986									2.26861	0.982983
	1.06087	1.17145				1.46399	0.70557									2.41262	0.354567
	1.20449	0.197962				0.390591	0.525727									0.451848	0.907689
	1.20503	0.500531				0.462238	0.392903									1.33512	0.449463
	1.25399	0.240169				0.15686	0.369398									1.76841	0.722538
	1.11467	0.883739				1.46747	0.264594									0.683886	1.76863
	1.05704	0.082061				1.48656	0.114297									1.91558	0.076476
	1.25713	0.325923				1.53178	0.198159									0.095166	0.054962
	1.22233	0.652369				0.296161	0.314173									1.51651	0.141939
	1.24184	0.838004				1.60646	0.534093										0.14833
	1.25982	0.264223				1.27418	0.263662										0.123877
	1.21388	1.09719				0.733167	0.829896										0.705837
	0.019133	0.126652				1.27114	0.11443										0.383225
	1.23811	1.10147				0.971945	0.139965										0.45479
	1.17055	0.16155				0.188141	0.431646										0.861775
	1.40142	0.141023				1.06379	0.232465										0.682997
	1.83615	0.23276				0.217232	1.8217										0.760177
	0.700424	0.359498				0.819624	0.867788										0.225494
	1.27321	0.581061				0.263696	0.388939										0.95421
	0.802923	0.235075				0.209384	0.381787										0.981821
	0.581316	0.033064				0.718998	0.275407										1.29986
	0.435393	0.034654				1.01806	0.261137										0.151275
	1.27303	0.026967				0.174571	1.03458										0.613817
	0.987397	0.074406				0.674634	0.173297										0.605674
	0.842521	0.112142				0.213349	1.35645										0.660131
	0.691602	0.1175				2.69566	1.59326										0.399416
	0.625001	0.138381				0.199862	0.225596
	0.861769	0.06323				0.160339	0.180139
	0.695999	0.01783				0.249798	1.14754
	0.322709	0.252204				1.61251	0.437378
	1.64066	1.01281				3.18647	0.41557
	1.99148	0.178474				0.183301	1.02998
	0.677582	0.088676				1.99927	0.879397
	1.22858	0.487969				2.64313	0.524309
	1.87246	0.224065				0.219886	0.823902
	0.925814	0.331797				0.71015	0.098571
	0.162001	0.348963				0.400323	0.061427
		0.241161				0.641902	0.083126
		0.064965				1.53683	0.047308
		0.333022				0.178123	2.1805
		0.22291				0.864446	0.913688
		0.11657				0.281437	0.313353
						0.117747	0.346062
						2.78865	0.127895
						0.954991	0.348578
						0.055598	0.93412
						0.882831	0.957901
						0.826098	0.822128
						1.5122	0.04546
						0.464883	2.46437
						0.591736	0.077925
						0.253381	1.08927
						0.178652	0.085475
						0.439077	0.411359
						0.387143	1.14545
						2.1444
						2.02447
						0.993914
						1.05435
						1.07426
						1.1812
						2.63483
						0.505992
						1.39264
						1.67561
						0.292042
						1.13424
						0.349336
						1.655
						2.28697
						1.90768
						0.085438
						0.907845
						1.17393
						0.104311
						0.371743
						2.77842
						0.149885
						1.9916
						1.82351
						1.17655
						0.208633
						0.088363
						0.291298
						0.295605
						0.967913
						2.2869
						1.42802
						0.075504
						0.903707
						0.986399
						0.279855
						1.89831
						3.1523
						1.86288
						0.772893
						0.70438
						0.49379
						0.290483
						0.806419
						0.622453
						0.606717
						0.344356
						0.405549
						0.182922
						1.85891
						0.178358
						0.182652
						2.10231
						1.6993
						3.01974
						2.00308

## Sheet: Fig 3E
Fig 3E: Pearson's correlation coefficient
+Arsenite	IMPa2	IMPb1	CRM1	GFP
	0.9	0.91	0.79	0.22
	0.89	0.8	0.77	0.12
	0.8	0.68	0.88	-0.02
	0.76	0.69	0.87	-0.16
	0.82	0.93	0.69	0.12
	0.83	0.78	1	0
	0.79	0.87	0.76	-0.21
	0.88	0.81	0.8	0.49
	0.88	0.75	0.71	0.36

## Sheet: Fig 4B&C
Fig 4B: Pearson's correlation coefficient				Fig 4C: log10(Fn/c)
+Arsenite	NLS-bGal			Arsenite	-	+	-	+
	0.78			Ataxin-1[85Q]	-	-	+	+
	0.66				0.988295	0.585279	0.702069	0.206025
	0.66				1.69232	0.864511	0.0655513	0.179686
	0.76				1.99348	1.06571	0.433075	0.23852
	0.83				0.457371	0.534327	0.766826	0.293859
	0.73				0.923767	0.60175	0.408716	0.739141
	0.8				0.710002	1.82601	0.600498	0.423738
	0.8				0.659233	0.540961	0.622401	0.469761
	0.91				1.787	0.857136	0.0930951	0.407351
					0.473941	2.00638	0.0304204	0.336007
					1.67239	0.842704	0.107276	0.360677
					0.336367	1.378	-0.0947785	0.560939
					1.88297	0.638264	0.389433	0.916591
					0.337967	0.363454	0.604314	1.30171
					1.02085	1.34709	0.0495146	1.42654
					1.39704	0.62717	0.333068	0.32254
					0.551174	1.44259	0.140691	0.294094
					1.40171	0.83943	0.33687	0.321677
					1.71505	0.575958	0.091534	0.072796
					0.589134	0.854744	0.633917	0.102924
					0.116507	1.89421	0.649825	1.0211
					0.274059	1.2159	0.483368	0.0118972
					0.466223	0.672058	0.267961	0.0288903
					0.900809	0.912231	0.384526	0.266837
					0.536228	0.00677315	0.410715	0.249515
					1.41903	0.960496	0.23901	0.264067
					0.901452	0.424236	0.64236	-0.440258
					0.68578	0.369638	0.193797	-0.0519353
					0.844113	0.208629	0.784192	0.455987
					2.0575	0.554677	0.634901	0.433554
					0.914944	0.78064	0.442757	0.0891319
					0.646673	0.489026	0.393527	0.340677
					0.435982	0.56631	0.292862	1.03994
					0.424415	0.0171991	0.679709	0.627584
					0.716057	2.01764	0.628464	0.945505
					1.29062	0.350044	0.0495147	0.530584
					2.0489	0.446621	0.107276	0.254126
					0.993826	0.55306	0.0915341	0.196555
					0.449696	0.230556	0.33687	0.54001
					0.920443	0.34248	0.389433	0.728687
					0.661308	0.761556	0.0655512	0.291446
					1.80548	0.734704	0.140692	0.0662934
					0.470258	0.0857703	0.408716	0.180941
					0.335373	0.245146	-0.0947785	0.203783
					0.340232	0.885113		0.411721
						1.49426		0.313304
						0.592142		0.0995403
						0.855863
						1.78644
						0.59625
						0.532546
						0.523251
						2.0075
						0.363069

## Sheet: Fig 5E&F&G
Fig 5E: Pearson's correlation coefficient							Fig 5F: log10(Fn/c)							Fig 5G: log10(Fn/c)
+Arsenite	IMP13	Hikeshi	NF-YB	HSP70			Arsenite	-	+	-	+			Arsenite	-	+	-	+
	0.82	0.89	0.92	0.88			Ataxin-1[85Q]	-	-	+	+			Ataxin-1[85Q]	-	-	+	+
	0.91	0.78	0.68	0.89				0.174386	0.308768	0.401104	0.0809413				-0.501322	-0.128242	0.254568	0.325106
	0.81	0.84	0.79	0.83				0.198816	0.361855	0.143783	0.365094				-0.3329	-0.441194	0.225912	0.0711335
	0.86	0.87	0.72	0.7				-0.264823	-0.158929	0.0427778	0.754673				-0.185524	-0.503693	0.21445	-0.0295804
	0.83	0.78	0.64	0.69				-0.00876537	0.349594	0.426783	0.497499				-0.356231	-0.49245	0.142038	0.210018
	0.85	0.76	0.87	0.83				0.296642	0.931028	-0.0112244	0.286396				-0.482815	-0.288835	-0.119584	0.445823
	0.74	0.82	0.82	0.7				-0.122694	-0.0929807	0.454478	0.240535				-0.384601	-0.241554	0.35463	0.271935
	0.75	0.76	0.82	0.78				-0.0603974	0.0727299	0.21161	-0.179751				-0.696619	-0.154561	0.311252	0.272156
	0.82	0.82	0.88	0.87				0.198373	0.605379	0.184047	0.239003				-0.181907	-0.0177323	0.170544	-0.314514
								0.184001	0.249469	0.328065	0.202854				-0.20223	-0.0857289	-0.0455348	0.308843
								0.217135	0.893189	0.214401	0.648525				-0.553912	-0.332484	0.0510193	0.0101952
								0.227627	0.539841	0.442302	0.392271				-0.339615	-0.172925	-0.192011	0.236829
								0.104344	0.605461	0.856401	0.997862				-0.0439873	-0.201323	-0.187252	0.0555545
								0.193194	0.356291	0.282472	0.394449				-0.330302	-0.302312	0.119085	0.121165
								0.187294	0.305868	0.176774	0.33566				-0.241756	-0.372084	-0.106948	-0.204228
								0.257246	0.329296	0.478887	0.75728				-0.455	-0.118151	-0.261753	0.119025
								0.0126074	0.343694	0.517112	-0.487715				-0.202548	-0.105094	0.237292	-0.248855
								-0.0522589	0.437717	0.170842	-0.106946				-0.464486	-0.318555	-0.153785	-0.170283
								0.199508	0.689389	0.249138	0.409036				-0.408097	-0.0920675	-0.189134	0.213611
								0.363653	0.291901	0.0370259	0.267946				-0.0540586	-0.153543	0.102526	-0.0592321
								0.492801	0.0616613	0.45156	-0.129654				-0.0961875	-0.185291	-0.207617	0.090579
								-0.372796	0.464732	0.274801	0.172157				-0.231263	-0.0477163	-0.0606333	0.252651
								0.315666	-0.273305	0.27167	0.451872				-0.385433	-0.348849	0.0919496	0.15773
								0.0484713	0.283237	0.338203	0.306287				-0.164457	-0.232781	0.0656432	0.209901
								0.00795805	0.716385	0.366904	0.348637				-0.509136	-0.169895	0.0985257	-0.292494
								0.152155	0.464659	0.130269	0.549785				-0.660347	-0.32651	-0.112705	-0.210335
								0.282859	0.423599	0.261605	0.380832				-0.380867	-0.308522	0.0103704	-0.0876776
								-0.0119172	0.258387	0.303555	0.888678				-0.313253	-0.067493	-0.132938	0.296874
								-0.0514982	0.863388	0.230238	0.44552				-0.155931	0.202127	0.00672184	-0.127673
								0.106881	0.326533	0.4121	0.192485				0.311886	-0.238277	-0.0740208	-0.11782
								0.0562125	0.292631	0.520137	0.401079				-0.16177	-0.188064	0.251605	-0.0848988
								0.312624	0.612455	0.125273	0.296315				-0.0181178	-0.0855231	-0.150278	-0.0896072
								0.206228	0.595833	0.541392	0.314085				0.190564	-0.0710098	-0.107306	0.161082
								0.176375	0.520885	0.433389	0.182837				-0.335298	-0.193826	-0.132957	0.0241526
								0.195354	0.324251	0.0494084	-0.35163				-0.0777176	-0.0992197	-0.331624	0.0707429
								0.140669	0.267985	0.0906393	0.485189				-0.34745	-0.0464693	-0.347525	0.103324
								0.384364	0.0608411	0.525019	0.322147				-0.207212	-0.0278592	-0.24683	0.216503
								0.197571	-0.262427	-0.174753	0.0809413				-0.214682	-0.527845	-0.341357	0.310388
								0.0209305	0.352361	0.325373	0.365094				0.0922685	0.101593	-0.11756	0.368698
								-0.0708052	0.279077	0.138339	0.108186				0.02546	0.0353567	0.0784945	-0.205213
								-0.0241918		0.212875	0.403019				-0.0533343	-0.159709	-0.247332	0.289575
								-0.0639505		0.489911	0.786123				0.201656	0.399235	-0.0422034	0.41123
								0.323182		0.19336	0.396062				-0.204701	-0.328834	0.223228	0.117835
								-0.0109886		0.284265	0.263048				-0.344717	-0.335923	0.363476	-0.205313
								0.233775		0.283317	0.343254				-0.437149		0.104994	0.281763
								-0.386908		0.228615	0.752446				-0.139645		0.194008	0.339527
								0.446917		0.228789	0.221211				-0.252147		0.371911	0.206696
										0.355384	0.221432				-0.668576		-0.0409407	0.000991987
										-0.499437	0.302931						-0.168869	0.275411
										0.365281							0.224846	0.270347
										0.44117							-0.207727	0.0792274
										0.178612							0.00514141	0.441035
										0.420663							-0.0261808	-0.186457
										0.0241142							-0.330983	-0.225028
										0.46659							0.443922	0.222332
										0.174519							-0.117999	0.107744
										0.341718							-0.136581	0.223615
																	0.0441618	0.300676
																		-0.215746
																		0.395904
																		0.124099

## Sheet: Fig 6C
Fig 6C: % of cells	normal - mild			moderate - severe
FVB	95	98.2	100	5	1.8	0
[82Q]CIC(mVS)	2.9	0	0	97.1	100	100
[30Q]S776D	100	100	100	0	0	0
[82Q]CIC(mVS)	87.5	87.9	86	12.5	12.1	13

## Sheet: Fig 7B&D
Fig 7B: % of cells	normal - mild			moderate - severe					Fig 7D: % of cells	normal - mild			moderate - severe
FVB	100	83.3	74.1	0	16.7	25.9			FVB	96.2963	61.6667	76.6234	3.7037	38.3333	23.3766
[82Q]CIC(mVS)	59.1	45	37.8	40.9	55	62.2			[82Q]CIC(mVS)	26.0274	23.7288	58.5106	73.9726	76.2712	41.4894
[30Q]S776D	100	100	98	0	0	2			[30Q]S776D	100	100	100	0	0	0
[82Q]CIC(mVS)	100	63.4	81.9	0	36.5591	18.1			[82Q]CIC(mVS)	83.7209	71.4286	90.7895	16.2791	28.5714	9.21053

## Sheet: Fig S1B
Fig S1B: average size		85Q		S776A
	Arsenite	-	+	-	+
		2.57886	4.20666	0.978045	0.584297
		2.41616	2.03667	0.708936	0.978973
		2.75244	2.47738	0.713565	0.521264
		3.41511	2.20881	0.603982	1.01357
		2.48755	3.47528	0.658653	0.793084
		2.1662	3.30911	0.55074	0.736096
		1.7508	3.16493	0.689267	0.908517
		4.16391	2.83446	0.872848	1.19089
		3.60912	2.83446	0.818222	0.741961
		2.18481	2.51193	0.648239	0.713063
		2.40157	3.01815	0.630233	0.973762
		1.81376	3.44287	0.47781	0.599906
		3.78467	2.26884	0.913428	1.03207
		3.50966	1.43805	0.565132	0.665525
		2.73046	2.90936	0.480177	0.929439
		1.96436	3.67335	1.55787	0.944239
		2.02575	4.05921	0.658695	0.630233
		1.96497	4.04949	0.693546	0.359118
		3.11965	3.49729	0.550655	0.963098
		3.13316	3.0916	0.8041	0.66676
		1.74258	1.89485	0.77276	0.685818
		1.9029	2.01951	0.927652	0.791233
		3.20518	4.23516	0.451114	1.32508
		1.635	2.57567	0.416445	0.574062
		3.11155	2.42009	0.807241	0.71914
		2.62177	2.11758	0.910028	0.661744
		1.38589	3.52642	0.60253	0.696257
		1.43805	2.08877	0.495712	0.414734
		2.09374	2.19681	0.674698	0.809383
		1.48169	2.87206	0.374832	0.685494
		2.63154	1.79166	1.12737	0.79726
		1.41223	1.54074	0.576213	1.13828
		2.85534	3.79549	1.03238	0.603392
		2.11278	1.52195	0.403349	1.18013
		2.36887	3.78609	0.321719	0.330475
		2.96909	3.63578	1.21299	0.553164
		3.22458	3.84246	0.643214	0.929143
		3.36586	4.03676	0.737833	0.396881
		1.33803	3.26084	0.810299	0.629849
		1.71999	1.57149	0.599621	0.533303
		1.85829	4.67144	1.62891	0.507317
		1.39155	2.04761	0.714264	0.540199
		2.1003	3.88944	0.582215	0.582476
		1.14954	2.60376	0.487723	0.634147
		2.91276	1.55577	1.42613	0.831437
		2.39488	1.65301	0.648239	0.653041
		2.4399	3.96904	0.459169	0.78749
		2.07076	3.20708	0.337624	0.816301
		1.3505	2.68394	0.745824	0.780833
		2.89907	1.23961	0.487922	0.992002
		1.38651	1.62628	1.11525	0.946635
		1.56893	2.29727	0.66218	0.576213
		4.16445	2.10078	0.536714	0.468173
		1.5322	3.64935	0.331322	0.653384
		2.32777	2.74901	0.78509	1.01716
		2.41804	3.72137	0.543925	0.996075
		1.65661	4.5977	0.825733	0.523993
		2.21225	5.10188	0.316402	0.810299
		1.8624	1.53957	0.76028	0.614121
		2.23282	4.63221	0.475375	0.864319
		1.92414	1.76915	0.3803	0.700799
		2.4525	3.5293	0.285225	0.308685
		3.38904	1.59899	0.558206	0.266922
		2.39962	2.07436	0.756279	0.896095
		1.64461	2.85225	1.23345	0.902451
		1.44053	3.81741	0.422765	0.563117
		2.1608	3.57252	0.514475	0.89051
		3.10138	2.40569	0.410552	0.89051
		1.44901	1.0341	0.381317	1.30323
		1.47443	1.72864	0.266922	0.452417
		1.39816	2.62383	0.317764	0.634734
		2.13379	1.88298	0.342126	0.29059
		1.79616	1.28104	0.288106	0.32412
		2.1752	5.61807	0.410552	0.370422
		1.10921	1.94472	0.360133	0.680251
		1.19564	2.80904	0.21608	0.544201
		2.45405	3.2412	0.312115	0.544201
		1.21337	1.51256	0.370422	0.264097
		2.88106	2.67606		0.509948
		2.26884	5.06956		0.302512
		2.08222	1.87823		0.795173
		1.51256	3.49052		0.801296
		2.25902	1.89485		0.369136
		3.67335	2.41289		0.909335
		1.9015	1.47654		0.360133
		1.10441	2.719		0.29711
		3.96146	1.61078		0.244264
		2.25683	1.8465		0.479133
		1.24246	1.88579		0.679108
		1.0804	4.08587		0.518591
		1.0804	2.80904		0.518591
			1.42613		0.367335
			3.67335		0.821103
			2.1608		0.983163
			3.15476		0.545886
			3.50049		0.384142
			3.40926		0.521134
			2.68899		0.256595
			1.0804		0.370422
			1.83668		0.315809
			1.29648		0.33243
			1.37751		0.27501
			2.56595		0.259296
			3.48428		0.669847
			4.32159		0.32412
			4.51066		0.280904
			2.701		0.264097
			1.54343		0.336124
			4.63028		0.792292
			3.08685		0.29711
			0.926056		0.21608
			1.41995		0.2701
			1.22445		0.246948
			2.08877		0.308685
			3.78139		0.277817
					0.252093

## Sheet: Fig S2B
Fig S2B: Pearson's correlation coefficient
+Arsenite	GFP-85Q	MBI-85Q
	-0.61	-0.4
	-0.45	-0.49
	-0.59	-0.41
	-0.39	-0.05
	-0.48	-0.48
	-0.43	-0.65
	-0.54	-0.13
	-0.01	-0.34
	-0.54	-0.37

## Sheet: Fig S4B&C
Fig S4B: Cells expressing a range of GFP level (%)				1-10K								Fig S4C: Cell death %
	0.3-1K						10-100K						GFP			30Q			85Q
GFP	22.5	22.6	21.7	54.3	56.2	52.3	22	19.8	26.4			0-1K	2.99	2.59	3.74	7.17	7.3	8.66	6.65	6.5	6.46
[30Q]	45.8	42.8	40.8	46.5	47	49.9	7.67	9.62	10.2			1-10K	2.44	2.38	3.37	7.21	7.25	8.73	8.43	7.84	7.29
[85Q]	49.7	49.8	51.3	41.7	44.1	42.7	7.63	7.15	6			10-100K	3.31	2.73	3.28	29.3	28.3	29.5	27	29	27.3

## Sheet: Fig S5C
Fig S5C: cell death %
Transfected with	GFP	[85Q]	K772T
	6.33	8.17	5.75
	6.89	8.48	5.27
	5.7	8.58	5.75

[truncated: 5 more sheets: Fig S6D&E, Fig S7E, Fig S8B, Fig S9C, Fig S10D&E]
